# Supplementary material for: Crystal structure of di­chlorido­{N 1-phenyl-N 4-[(quinolin-2-yl-κN)methylidene]benzene-1,4-diamine-κN 4}mercury(II)
Source: Acta Crystallogr E Crystallogr Commun. 2015 Jan 31;71(Pt 2):m46–7. doi: 10.1107/S2056989015001620 (PMC4384595; doi:10.1107/S2056989015001620)
Supplement: Supplementary file 1 [file e-71-00m46-sup1.cif]

##############################################################################
#                                                                            #
# This CIF contains the data in a paper accepted for publication in          #
# Acta Crystallographica Section E. It conforms to the requirements of       #
# Notes for Authors for Acta Crystallographica Section E, and has been       #
# peer reviewed under the auspices of the IUCr Commission on Journals.       #
#                                                                            #
# Full details of the Crystallographic Information File format               #
# are given in the paper "The Crystallographic Information File (CIF):       #
# a New Standard Archive File for Crystallography" by S. R. Hall, F. H.      #
# Allen and I. D. Brown [Acta Cryst. (1991), A47, 655-685].                  #
#                                                                            #
# The current version of the core CIF dictionary is obtainable from          #
# ftp://ftp.iucr.org/pub/cif_core.dic.                                       #
#                                                                            #
# Software is freely available for graphical display of the structure(s)     #
# in this CIF. For information consult the CIF software page                 #
# http://www.iucr.org/resources/cif/software.                                #
#                                                                            #
# This file may be used for bona fide research purposes within the           #
# scientific community so long as proper attribution is given to the journal # 
# article from which it was obtained.                                        #
#                                                                            #
##############################################################################
data_global
_audit_creation_method     'SHELXL97 (Sheldrick, 2008)'
_journal_date_recd_electronic     2015-01-19
_journal_date_accepted     2015-01-24
_journal_name_full     'Acta Crystallographica, Section E'
_journal_year     2015
_journal_volume     71
_journal_issue      2
_journal_page_first     m46
_journal_page_last     m47
_journal_paper_category     HM
_journal_paper_doi     10.1107/S2056989015001620
_journal_coeditor_code     WM5117
_publ_contact_author_name     'Dr Elena V. Prisyazhnaya'
_publ_contact_author_address
;
Department of Chemistry
Kyiv National University of Construction and Architecture
Povitroflotsky Avenue 31
03680 Kiev
Ukraine
;
_publ_contact_author_email     'eprisyazhnaya@ukr.net'
_publ_contact_author_fax      380442393293
_publ_contact_author_phone      380503109042
_publ_section_title
;\
Crystal structure of
dichlorido{<i>N</i>^1^-phenyl-<i>N</i>^4^-[(quinolin-2-yl-\
\k<i>N</i>)methylidene]benzene-1,4-diamine-\k<i>N</i>^4^}mercury(II)
;
loop_
    _publ_author_name
    _publ_author_footnote
    _publ_author_address
    'Faizi, Md. Serajul Haque' .
;
Department of Chemistry,
Indian Institute of Technology Kanpur,
Kanpur, UP 208 016,
India
;
    'Prisyazhnaya, Elena V.' .
;
Department of Chemistry
Kyiv National University of Construction and Architecture
Povitroflotsky Avenue 31
03680 Kiev
Ukraine
;
    'Iskenderov, Turganbay S.' .
;
National Taras Shevchenko University,
Department of Chemistry,
Volodymyrska str. 64, 01601 Kyiv,
Ukraine
;
data_I
_audit_creation_method     SHELXL-97
_chemical_name_systematic
;\
Dichlorido{<i>N</i>^1^-phenyl-<i>N</i>^4^-[(quinolin-2-yl-\
\k<i>N</i>)methylidene]benzene-1,4-diamine-\k<i>N</i>^4^}mercury(II)
;
_chemical_name_common     ?
_chemical_formula_moiety     'C22 H17 Cl2 Hg N3'
_chemical_formula_sum     'C22 H17 Cl2 Hg N3'
_chemical_formula_iupac     '[Hg Cl2 (C22 H17 N3)]'
_chemical_formula_weight     594.88
_chemical_melting_point     ?
_symmetry_cell_setting     monoclinic
_symmetry_space_group_name_H-M     'C 2/c'
_symmetry_space_group_name_Hall     '-C 2yc'
loop_
    _symmetry_equiv_pos_as_xyz
    'x, y, z'
    '-x, y, -z+1/2'
    'x+1/2, y+1/2, z'
    '-x+1/2, y+1/2, -z+1/2'
    '-x, -y, -z'
    'x, -y, z-1/2'
    '-x+1/2, -y+1/2, -z'
    'x+1/2, -y+1/2, z-1/2'
_cell_length_a     29.265(5)
_cell_length_b     7.5671(13)
_cell_length_c     18.811(3)
_cell_angle_alpha     90.00
_cell_angle_beta     99.271(7)
_cell_angle_gamma     90.00
_cell_volume     4111.4(12)
_cell_formula_units_Z     8
_cell_measurement_reflns_used     7479
_cell_measurement_theta_min     2.78
_cell_measurement_theta_max     24.63
_cell_measurement_temperature     100(2)
_exptl_crystal_description     block
_exptl_crystal_colour     colourless
_exptl_crystal_size_max     0.18
_exptl_crystal_size_mid     0.15
_exptl_crystal_size_min     0.10
_exptl_crystal_density_diffrn     1.922
_exptl_crystal_density_meas     ?
_exptl_crystal_density_method     'not measured'
_exptl_crystal_F_000     2272
_exptl_absorpt_coefficient_mu     7.760
_exptl_absorpt_correction_type     multi-scan
_exptl_absorpt_process_details
;
(<i>SADABS</i>; Bruker, 2003)
;
_exptl_absorpt_correction_T_min     0.3356
_exptl_absorpt_correction_T_max     0.5108
_exptl_special_details     ?
_diffrn_ambient_temperature     100(2)
_diffrn_radiation_type     MoK\a
_diffrn_radiation_wavelength     0.71073
_diffrn_radiation_monochromator     graphite
_diffrn_measurement_device_type     'Bruker SMART APEX CCD'
_diffrn_measurement_method     '\w scans'
_diffrn_detector_area_resol_mean     ?
_diffrn_reflns_number     22545
_diffrn_reflns_av_R_equivalents     0.0586
_diffrn_reflns_av_sigmaI/netI     0.0611
_diffrn_reflns_theta_min     2.78
_diffrn_reflns_theta_max     28.40
_diffrn_reflns_theta_full     28.40
_diffrn_measured_fraction_theta_max     0.996
_diffrn_measured_fraction_theta_full     0.996
_diffrn_reflns_limit_h_min     -38
_diffrn_reflns_limit_h_max     38
_diffrn_reflns_limit_k_min     -10
_diffrn_reflns_limit_k_max     9
_diffrn_reflns_limit_l_min     -25
_diffrn_reflns_limit_l_max     25
_diffrn_standards_number     0
_diffrn_standards_interval_count     .
_diffrn_standards_interval_time     .
_diffrn_standards_decay_%     ?
_refine_special_details
;
Refinement of <i>F</i>^2^ against ALL reflections. The weighted <i>R</i>-factor
<i>wR</i> and goodness of fit <i>S</i> are based on <i>F</i>^2^, conventional
<i>R</i>-factors <i>R</i> are based on <i>F</i>, with <i>F</i> set to zero for
negative <i>F</i>^2^. The threshold expression of <i>F</i>^2^ >
\s(<i>F</i>^2^) is used only for calculating <i>R</i>-factors(gt) <i>etc</i>.
and is not relevant to the choice of reflections for refinement.
<i>R</i>-factors based on <i>F</i>^2^ are statistically about twice as large
as those based on <i>F</i>, and <i>R</i>- factors based on ALL data will be
even larger.
;
_reflns_number_total     5133
_reflns_number_gt     3182
_reflns_threshold_expression     I>2\s(I)
_refine_ls_structure_factor_coef     Fsqd
_refine_ls_matrix_type     full
_refine_ls_R_factor_all     0.0885
_refine_ls_R_factor_gt     0.0381
_refine_ls_wR_factor_gt     0.0739
_refine_ls_wR_factor_ref     0.0865
_refine_ls_goodness_of_fit_ref     1.002
_refine_ls_restrained_S_all     1.002
_refine_ls_number_reflns     5133
_refine_ls_number_parameters     253
_refine_ls_number_restraints     0
_refine_ls_hydrogen_treatment     constr
_refine_ls_weighting_scheme     calc
_refine_ls_weighting_details
         'calc w=1/[\s^2^(Fo^2^)+(0.0374P)^2^+1.5818P] where P=(Fo^2^+2Fc^2^)/3'
_atom_sites_solution_hydrogens     geom
_atom_sites_solution_primary     direct
_atom_sites_solution_secondary     difmap
_refine_ls_shift/su_max     0.001
_refine_ls_shift/su_mean     0.000
_refine_diff_density_max     0.993
_refine_diff_density_min     -0.557
_refine_ls_extinction_method     none
_refine_ls_extinction_coef     ?
loop_
    _atom_type_symbol
    _atom_type_description
    _atom_type_scat_dispersion_real
    _atom_type_scat_dispersion_imag
    _atom_type_scat_source
    C C 0.0033 0.0016 'International Tables Vol C Tables 4.2.6.8 and 6.1.1.4'
    H H 0.0000 0.0000 'International Tables Vol C Tables 4.2.6.8 and 6.1.1.4'
    N N 0.0061 0.0033 'International Tables Vol C Tables 4.2.6.8 and 6.1.1.4'
    Hg Hg -2.3894 9.2266 'International Tables Vol C Tables 4.2.6.8 and 6.1.1.4'
    Cl Cl 0.1484 0.1585 'International Tables Vol C Tables 4.2.6.8 and 6.1.1.4'
_computing_data_collection
;
SMART (Bruker, 2003)
;
_computing_cell_refinement
;
SAINT (Bruker, 2003)
;
_computing_data_reduction
;
SAINT (Bruker, 2003)
;
_computing_structure_solution
;
SIR97 (Altomare <i>et al.</i>, 1999)
;
_computing_structure_refinement
;
SHELXL97 (Sheldrick, 2015)
;
_computing_molecular_graphics
;
DIAMOND (Brandenburg & Putz, 2006) and Mercury (Macrae <i>et al.</i>,
2008)
;
_computing_publication_material
;
SHELXL97 (Sheldrick, 2015) and PLATON (Spek, 2009)
;
loop_
    _atom_site_type_symbol
    _atom_site_label
    _atom_site_fract_x
    _atom_site_fract_y
    _atom_site_fract_z
    _atom_site_U_iso_or_equiv
    _atom_site_adp_type
    _atom_site_calc_flag
    _atom_site_refinement_flags
    _atom_site_occupancy
    _atom_site_symmetry_multiplicity
    _atom_site_disorder_assembly
    _atom_site_disorder_group
    N N1 0.42861(15) 0.2191(5) 0.5298(2) 0.0396(10) Uani d . 1 1 . .
    N N2 0.50810(14) 0.2420(6) 0.4703(2) 0.0389(10) Uani d . 1 1 . .
    N N3 0.65162(17) 0.3036(7) 0.3095(2) 0.0603(14) Uani d . 1 1 . .
    H H3A 0.6410 0.3037 0.2641 0.072 Uiso calc R 1 1 . .
    C C11 0.54666(17) 0.2526(7) 0.4348(2) 0.0373(12) Uani d . 1 1 . .
    C C10 0.50915(18) 0.2791(7) 0.5369(3) 0.0422(13) Uani d . 1 1 . .
    H H10 0.5369 0.3144 0.5644 0.051 Uiso calc R 1 1 . .
    C C17 0.6984(2) 0.3274(7) 0.3265(3) 0.0507(14) Uani d . 1 1 . .
    C C12 0.59004(18) 0.3146(7) 0.4656(2) 0.0431(13) Uani d . 1 1 . .
    H H12 0.5952 0.3467 0.5140 0.052 Uiso calc R 1 1 . .
    C C1 0.3891(2) 0.2106(7) 0.5581(3) 0.0475(14) Uani d . 1 1 . .
    C C16 0.5400(2) 0.2029(7) 0.3633(3) 0.0509(15) Uani d . 1 1 . .
    H H16 0.5115 0.1588 0.3418 0.061 Uiso calc R 1 1 . .
    C C9 0.46781(18) 0.2673(7) 0.5702(3) 0.0392(12) Uani d . 1 1 . .
    C C15 0.5752(2) 0.2181(8) 0.3236(3) 0.0572(16) Uani d . 1 1 . .
    H H15 0.5697 0.1861 0.2753 0.069 Uiso calc R 1 1 . .
    C C13 0.62510(18) 0.3293(7) 0.4263(3) 0.0447(13) Uani d . 1 1 . .
    H H13 0.6537 0.3729 0.4481 0.054 Uiso calc R 1 1 . .
    C C6 0.3892(2) 0.2468(8) 0.6324(3) 0.0479(14) Uani d . 1 1 . .
    C C7 0.4309(2) 0.2985(7) 0.6737(3) 0.0543(15) Uani d . 1 1 . .
    H H7 0.4319 0.3271 0.7220 0.065 Uiso calc R 1 1 . .
    C C8 0.4699(2) 0.3076(8) 0.6443(3) 0.0559(16) Uani d . 1 1 . .
    H H8 0.4978 0.3400 0.6722 0.067 Uiso calc R 1 1 . .
    C C14 0.61872(19) 0.2795(7) 0.3533(3) 0.0469(14) Uani d . 1 1 . .
    Hg Hg1 0.432753(8) 0.18401(3) 0.411137(10) 0.05198(10) Uani d . 1 1 . .
    Cl Cl2 0.40186(6) 0.4552(2) 0.35050(7) 0.0702(5) Uani d . 1 1 . .
    Cl Cl1 0.41693(5) -0.0647(2) 0.33652(7) 0.0593(4) Uani d . 1 1 . .
    C C2 0.3473(2) 0.1623(7) 0.5149(3) 0.0553(15) Uani d . 1 1 . .
    H H2 0.3471 0.1343 0.4667 0.066 Uiso calc R 1 1 . .
    C C4 0.3076(2) 0.1986(8) 0.6148(4) 0.0699(19) Uani d . 1 1 . .
    H H4 0.2798 0.1988 0.6327 0.084 Uiso calc R 1 1 . .
    C C3 0.3070(2) 0.1557(8) 0.5420(3) 0.0656(18) Uani d . 1 1 . .
    H H3 0.2795 0.1233 0.5129 0.079 Uiso calc R 1 1 . .
    C C5 0.3471(2) 0.2397(9) 0.6601(3) 0.0624(17) Uani d . 1 1 . .
    H H5 0.3465 0.2628 0.7085 0.075 Uiso calc R 1 1 . .
    C C18 0.7240(2) 0.2570(9) 0.3877(3) 0.0632(17) Uani d . 1 1 . .
    H H18 0.7096 0.1968 0.4210 0.076 Uiso calc R 1 1 . .
    C C19 0.7715(3) 0.2770(13) 0.3989(4) 0.098(3) Uani d . 1 1 . .
    H H19 0.7890 0.2272 0.4396 0.118 Uiso calc R 1 1 . .
    C C22 0.7218(3) 0.4179(9) 0.2794(3) 0.0700(19) Uani d . 1 1 . .
    H H22 0.7050 0.4696 0.2384 0.084 Uiso calc R 1 1 . .
    C C21 0.7680(3) 0.4324(11) 0.2915(5) 0.091(3) Uani d . 1 1 . .
    H H21 0.7826 0.4886 0.2573 0.110 Uiso calc R 1 1 . .
    C C20 0.7937(3) 0.3686(15) 0.3512(5) 0.115(4) Uani d . 1 1 . .
    H H20 0.8256 0.3856 0.3602 0.138 Uiso calc R 1 1 . .
loop_
    _atom_site_aniso_label
    _atom_site_aniso_U_11
    _atom_site_aniso_U_22
    _atom_site_aniso_U_33
    _atom_site_aniso_U_12
    _atom_site_aniso_U_13
    _atom_site_aniso_U_23
    N1 0.046(3) 0.040(3) 0.033(2) 0.002(2) 0.0060(19) 0.0038(18)
    N2 0.043(3) 0.040(2) 0.033(2) -0.003(2) 0.0032(18) -0.0005(18)
    N3 0.050(3) 0.101(4) 0.030(2) 0.000(3) 0.007(2) 0.001(2)
    C11 0.039(3) 0.041(3) 0.034(3) 0.001(2) 0.011(2) -0.006(2)
    C10 0.045(3) 0.044(3) 0.034(3) 0.003(2) -0.002(2) 0.007(2)
    C17 0.053(4) 0.056(4) 0.046(3) 0.003(3) 0.015(3) -0.004(3)
    C12 0.050(3) 0.050(3) 0.029(2) -0.002(3) 0.003(2) -0.002(2)
    C1 0.055(4) 0.040(3) 0.047(3) 0.009(3) 0.008(3) 0.008(2)
    C16 0.048(3) 0.064(4) 0.039(3) -0.007(3) 0.000(2) -0.014(3)
    C9 0.048(3) 0.038(3) 0.033(3) 0.007(2) 0.007(2) 0.000(2)
    C15 0.055(4) 0.085(5) 0.030(3) -0.009(3) 0.002(3) -0.013(3)
    C13 0.037(3) 0.058(4) 0.037(3) -0.005(3) 0.000(2) -0.007(3)
    C6 0.057(4) 0.048(3) 0.042(3) 0.006(3) 0.015(3) 0.009(3)
    C7 0.070(4) 0.061(4) 0.034(3) 0.002(3) 0.015(3) -0.003(3)
    C8 0.060(4) 0.071(4) 0.034(3) -0.001(3) 0.000(3) 0.003(3)
    C14 0.046(3) 0.058(4) 0.037(3) 0.005(3) 0.007(2) 0.000(3)
    Hg1 0.05736(16) 0.05833(16) 0.03782(13) -0.00317(12) 0.00037(9) -0.00853(11)
    Cl2 0.1027(13) 0.0504(9) 0.0476(8) 0.0032(9) -0.0178(8) -0.0030(7)
    Cl1 0.0732(10) 0.0508(9) 0.0524(8) -0.0083(8) 0.0053(7) -0.0122(7)
    C2 0.052(4) 0.064(4) 0.052(3) -0.002(3) 0.012(3) 0.000(3)
    C4 0.066(4) 0.078(5) 0.073(5) 0.007(4) 0.032(4) -0.001(4)
    C3 0.049(4) 0.078(5) 0.070(4) 0.003(3) 0.011(3) 0.007(4)
    C5 0.069(5) 0.068(4) 0.058(4) 0.009(4) 0.034(4) 0.010(3)
    C18 0.051(4) 0.087(5) 0.052(4) 0.003(4) 0.010(3) 0.009(3)
    C19 0.057(5) 0.174(9) 0.062(4) 0.006(5) 0.006(4) -0.022(5)
    C22 0.082(5) 0.076(5) 0.061(4) 0.009(4) 0.040(4) 0.008(4)
    C21 0.094(6) 0.097(6) 0.098(6) -0.031(5) 0.061(5) -0.025(5)
    C20 0.069(6) 0.179(10) 0.107(7) -0.036(6) 0.045(5) -0.069(7)
_geom_special_details
;
All e.s.d.'s (except the e.s.d. in the dihedral angle between two l.s. planes)
are estimated using the full covariance matrix. The cell e.s.d.'s are taken
into account individually in the estimation of e.s.d.'s in distances, angles
and torsion angles; correlations between e.s.d.'s in cell parameters are only
used when they are defined by crystal symmetry. An approximate (isotropic)
treatment of cell e.s.d.'s is used for estimating e.s.d.'s involving l.s.
planes.
;
loop_
    _geom_bond_atom_site_label_1
    _geom_bond_atom_site_label_2
    _geom_bond_site_symmetry_2
    _geom_bond_distance
    _geom_bond_publ_flag
    N1 C9 . 1.322(6) ?
    N1 C1 . 1.349(7) ?
    N1 Hg1 . 2.270(4) ?
    N2 C10 . 1.279(6) ?
    N2 C11 . 1.402(6) ?
    N2 Hg1 . 2.346(4) ?
    N3 C17 . 1.367(7) ?
    N3 C14 . 1.377(7) ?
    N3 H3A . 0.8600 ?
    C11 C16 . 1.380(6) ?
    C11 C12 . 1.389(7) ?
    C10 C9 . 1.453(7) ?
    C10 H10 . 0.9300 ?
    C17 C22 . 1.385(8) ?
    C17 C18 . 1.375(8) ?
    C12 C13 . 1.362(7) ?
    C12 H12 . 0.9300 ?
    C1 C2 . 1.404(8) ?
    C1 C6 . 1.425(7) ?
    C16 C15 . 1.370(8) ?
    C16 H16 . 0.9300 ?
    C9 C8 . 1.418(7) ?
    C15 C14 . 1.385(7) ?
    C15 H15 . 0.9300 ?
    C13 C14 . 1.409(7) ?
    C13 H13 . 0.9300 ?
    C6 C7 . 1.394(8) ?
    C6 C5 . 1.413(8) ?
    C7 C8 . 1.347(8) ?
    C7 H7 . 0.9300 ?
    C8 H8 . 0.9300 ?
    Hg1 Cl1 . 2.3487(14) ?
    Hg1 Cl2 . 2.4490(15) ?
    C2 C3 . 1.359(8) ?
    C2 H2 . 0.9300 ?
    C4 C5 . 1.358(9) ?
    C4 C3 . 1.403(8) ?
    C4 H4 . 0.9300 ?
    C3 H3 . 0.9300 ?
    C5 H5 . 0.9300 ?
    C18 C19 . 1.381(9) ?
    C18 H18 . 0.9300 ?
    C19 C20 . 1.375(12) ?
    C19 H19 . 0.9300 ?
    C22 C21 . 1.340(9) ?
    C22 H22 . 0.9300 ?
    C21 C20 . 1.338(11) ?
    C21 H21 . 0.9300 ?
    C20 H20 . 0.9300 ?
loop_
    _geom_angle_atom_site_label_1
    _geom_angle_atom_site_label_2
    _geom_angle_atom_site_label_3
    _geom_angle_site_symmetry_1
    _geom_angle_site_symmetry_3
    _geom_angle
    _geom_angle_publ_flag
    C9 N1 C1 . . 120.4(4) ?
    C9 N1 Hg1 . . 114.8(3) ?
    C1 N1 Hg1 . . 124.5(4) ?
    C10 N2 C11 . . 124.0(4) ?
    C10 N2 Hg1 . . 112.2(3) ?
    C11 N2 Hg1 . . 123.5(3) ?
    C17 N3 C14 . . 130.3(5) ?
    C17 N3 H3A . . 114.8 ?
    C14 N3 H3A . . 114.8 ?
    C16 C11 C12 . . 118.3(5) ?
    C16 C11 N2 . . 116.8(5) ?
    C12 C11 N2 . . 124.9(4) ?
    N2 C10 C9 . . 121.3(5) ?
    N2 C10 H10 . . 119.4 ?
    C9 C10 H10 . . 119.4 ?
    N3 C17 C22 . . 119.6(5) ?
    N3 C17 C18 . . 122.4(5) ?
    C22 C17 C18 . . 118.0(6) ?
    C13 C12 C11 . . 121.2(4) ?
    C13 C12 H12 . . 119.4 ?
    C11 C12 H12 . . 119.4 ?
    N1 C1 C2 . . 120.5(5) ?
    N1 C1 C6 . . 120.8(5) ?
    C2 C1 C6 . . 118.7(5) ?
    C15 C16 C11 . . 120.5(5) ?
    C15 C16 H16 . . 119.7 ?
    C11 C16 H16 . . 119.7 ?
    N1 C9 C8 . . 121.4(5) ?
    N1 C9 C10 . . 118.3(4) ?
    C8 C9 C10 . . 120.3(5) ?
    C16 C15 C14 . . 122.1(5) ?
    C16 C15 H15 . . 118.9 ?
    C14 C15 H15 . . 118.9 ?
    C12 C13 C14 . . 121.0(5) ?
    C12 C13 H13 . . 119.5 ?
    C14 C13 H13 . . 119.5 ?
    C7 C6 C5 . . 122.9(5) ?
    C7 C6 C1 . . 117.6(5) ?
    C5 C6 C1 . . 119.4(6) ?
    C8 C7 C6 . . 120.6(5) ?
    C8 C7 H7 . . 119.7 ?
    C6 C7 H7 . . 119.7 ?
    C7 C8 C9 . . 119.1(5) ?
    C7 C8 H8 . . 120.4 ?
    C9 C8 H8 . . 120.4 ?
    C15 C14 N3 . . 119.3(5) ?
    C15 C14 C13 . . 116.8(5) ?
    N3 C14 C13 . . 123.6(5) ?
    N1 Hg1 N2 . . 72.96(15) ?
    N1 Hg1 Cl1 . . 130.14(11) ?
    N2 Hg1 Cl1 . . 120.86(11) ?
    N1 Hg1 Cl2 . . 106.60(11) ?
    N2 Hg1 Cl2 . . 108.21(11) ?
    Cl1 Hg1 Cl2 . . 111.75(5) ?
    C3 C2 C1 . . 121.4(6) ?
    C3 C2 H2 . . 119.3 ?
    C1 C2 H2 . . 119.3 ?
    C5 C4 C3 . . 122.7(6) ?
    C5 C4 H4 . . 118.7 ?
    C3 C4 H4 . . 118.7 ?
    C2 C3 C4 . . 118.9(6) ?
    C2 C3 H3 . . 120.6 ?
    C4 C3 H3 . . 120.6 ?
    C4 C5 C6 . . 118.8(6) ?
    C4 C5 H5 . . 120.6 ?
    C6 C5 H5 . . 120.6 ?
    C19 C18 C17 . . 119.0(6) ?
    C19 C18 H18 . . 120.5 ?
    C17 C18 H18 . . 120.5 ?
    C18 C19 C20 . . 121.7(8) ?
    C18 C19 H19 . . 119.2 ?
    C20 C19 H19 . . 119.2 ?
    C21 C22 C17 . . 121.4(7) ?
    C21 C22 H22 . . 119.3 ?
    C17 C22 H22 . . 119.3 ?
    C22 C21 C20 . . 121.9(7) ?
    C22 C21 H21 . . 119.0 ?
    C20 C21 H21 . . 119.0 ?
    C21 C20 C19 . . 118.0(8) ?
    C21 C20 H20 . . 121.0 ?
    C19 C20 H20 . . 121.0 ?
loop_
    _geom_torsion_atom_site_label_1
    _geom_torsion_atom_site_label_2
    _geom_torsion_atom_site_label_3
    _geom_torsion_atom_site_label_4
    _geom_torsion_site_symmetry_1
    _geom_torsion_site_symmetry_2
    _geom_torsion_site_symmetry_3
    _geom_torsion_site_symmetry_4
    _geom_torsion
    _geom_torsion_publ_flag
    C10 N2 C11 C16 . . . . 178.2(5) ?
    Hg1 N2 C11 C16 . . . . -8.8(7) ?
    C10 N2 C11 C12 . . . . -4.2(8) ?
    Hg1 N2 C11 C12 . . . . 168.9(4) ?
    C11 N2 C10 C9 . . . . 179.3(5) ?
    Hg1 N2 C10 C9 . . . . 5.6(6) ?
    C14 N3 C17 C22 . . . . -153.7(6) ?
    C14 N3 C17 C18 . . . . 29.6(10) ?
    C16 C11 C12 C13 . . . . 1.1(8) ?
    N2 C11 C12 C13 . . . . -176.5(5) ?
    C9 N1 C1 C2 . . . . 178.9(5) ?
    Hg1 N1 C1 C2 . . . . 5.8(7) ?
    C9 N1 C1 C6 . . . . -2.3(8) ?
    Hg1 N1 C1 C6 . . . . -175.5(4) ?
    C12 C11 C16 C15 . . . . -1.3(8) ?
    N2 C11 C16 C15 . . . . 176.6(5) ?
    C1 N1 C9 C8 . . . . 1.3(7) ?
    Hg1 N1 C9 C8 . . . . 175.1(4) ?
    C1 N1 C9 C10 . . . . -178.3(5) ?
    Hg1 N1 C9 C10 . . . . -4.6(6) ?
    N2 C10 C9 N1 . . . . -0.9(8) ?
    N2 C10 C9 C8 . . . . 179.5(5) ?
    C11 C16 C15 C14 . . . . 1.3(10) ?
    C11 C12 C13 C14 . . . . -1.0(8) ?
    N1 C1 C6 C7 . . . . 2.8(8) ?
    C2 C1 C6 C7 . . . . -178.5(5) ?
    N1 C1 C6 C5 . . . . 178.9(5) ?
    C2 C1 C6 C5 . . . . -2.3(8) ?
    C5 C6 C7 C8 . . . . -178.2(6) ?
    C1 C6 C7 C8 . . . . -2.2(9) ?
    C6 C7 C8 C9 . . . . 1.3(9) ?
    N1 C9 C8 C7 . . . . -0.8(8) ?
    C10 C9 C8 C7 . . . . 178.9(5) ?
    C16 C15 C14 N3 . . . . -175.4(6) ?
    C16 C15 C14 C13 . . . . -1.1(9) ?
    C17 N3 C14 C15 . . . . -165.2(6) ?
    C17 N3 C14 C13 . . . . 20.9(10) ?
    C12 C13 C14 C15 . . . . 0.9(8) ?
    C12 C13 C14 N3 . . . . 174.9(5) ?
    C9 N1 Hg1 N2 . . . . 5.3(3) ?
    C1 N1 Hg1 N2 . . . . 178.8(4) ?
    C9 N1 Hg1 Cl1 . . . . 121.6(3) ?
    C1 N1 Hg1 Cl1 . . . . -64.9(4) ?
    C9 N1 Hg1 Cl2 . . . . -99.2(3) ?
    C1 N1 Hg1 Cl2 . . . . 74.3(4) ?
    C10 N2 Hg1 N1 . . . . -5.6(3) ?
    C11 N2 Hg1 N1 . . . . -179.4(4) ?
    C10 N2 Hg1 Cl1 . . . . -132.7(3) ?
    C11 N2 Hg1 Cl1 . . . . 53.5(4) ?
    C10 N2 Hg1 Cl2 . . . . 96.7(4) ?
    C11 N2 Hg1 Cl2 . . . . -77.1(4) ?
    N1 C1 C2 C3 . . . . -178.9(5) ?
    C6 C1 C2 C3 . . . . 2.3(8) ?
    C1 C2 C3 C4 . . . . 0.1(9) ?
    C5 C4 C3 C2 . . . . -2.7(10) ?
    C3 C4 C5 C6 . . . . 2.7(10) ?
    C7 C6 C5 C4 . . . . 175.9(6) ?
    C1 C6 C5 C4 . . . . -0.1(9) ?
    N3 C17 C18 C19 . . . . 175.8(6) ?
    C22 C17 C18 C19 . . . . -0.9(10) ?
    C17 C18 C19 C20 . . . . 1.4(12) ?
    N3 C17 C22 C21 . . . . -174.9(6) ?
    C18 C17 C22 C21 . . . . 1.9(10) ?
    C17 C22 C21 C20 . . . . -3.5(13) ?
    C22 C21 C20 C19 . . . . 3.8(14) ?
    C18 C19 C20 C21 . . . . -2.8(14) ?
loop_
    _geom_hbond_atom_site_label_D
    _geom_hbond_atom_site_label_H
    _geom_hbond_atom_site_label_A
    _geom_hbond_site_symmetry_A
    _geom_hbond_distance_DH
    _geom_hbond_distance_HA
    _geom_hbond_distance_DA
    _geom_hbond_angle_DHA
    N3 H3A Cl2 2_655 0.86 2.58 3.363(4) 151
    C10 H10 Cl2 5_666 0.93 2.81 3.679(7) 156.7
    C20 H20 Cl1 3 0.93 2.80 3.692(11) 160.0
_iucr_refine_instructions_details
;
TITL 6augb in C2/c
CELL 0.71073  29.2652   7.5671  18.8111  90.000  99.271  90.000
ZERR    4.00   0.0052   0.0013   0.0031   0.000   0.007   0.000
LATT 7
SYMM  -X,+Y,0.500-Z
SFAC C  H  N  O  Hg Cl
UNIT 184  136  48  32  4  8
L.S. 10
ACTA
PLAN 5
WGHT   0.100000   0.428200
FVAR 0.035830
MOLE 1
N1     3   0.428592   0.219573   0.529983  11.000000   0.050960 =
           0.042530   0.033090   0.000690   0.008750   0.002360
N2     3   0.508029   0.242157   0.470154  11.000000   0.043880 =
           0.038790   0.033980   0.000780   0.003740  -0.001210
N3     3   0.651683   0.303693   0.309208  11.000000   0.048910 =
           0.103710   0.030290  -0.000960   0.007210  -0.000030
AFIX 43
H3A    2   0.641012   0.303842   0.263853  11.000000  -1.200000
AFIX 0
C11    1   0.546518   0.252432   0.434715  11.000000   0.040360 =
           0.040460   0.033320  -0.007300   0.009560   0.001270
C10    1   0.509013   0.279384   0.536934  11.000000   0.046990 =
           0.045250   0.033250   0.007880  -0.001110   0.003160
AFIX 43
H10    2   0.536737   0.315008   0.564540  11.000000  -1.200000
AFIX 0
C17    1   0.698444   0.328030   0.326222  11.000000   0.056550 =
           0.055150   0.046620  -0.005040   0.016090   0.003140
C12    1   0.590124   0.313868   0.465735  11.000000   0.051750 =
           0.049700   0.028670   0.000410   0.002140  -0.003150
AFIX 43
H12    2   0.595445   0.344450   0.514251  11.000000  -1.200000
AFIX 0
C1     1   0.389384   0.210238   0.558179  11.000000   0.055520 =
           0.041960   0.049940   0.006140   0.008650   0.010690
C16    1   0.540025   0.202541   0.363196  11.000000   0.047130 =
           0.064600   0.041060  -0.012880   0.001810  -0.006060
AFIX 43
H16    2   0.511524   0.157910   0.341669  11.000000  -1.200000
AFIX 0
C9     1   0.467782   0.267002   0.570158  11.000000   0.049660 =
           0.039630   0.032270  -0.000940   0.004790   0.008140
C15    1   0.575302   0.218341   0.323699  11.000000   0.054720 =
           0.084130   0.031260  -0.013190   0.004060  -0.009220
AFIX 43
H15    2   0.569877   0.187492   0.275214  11.000000  -1.200000
AFIX 0
C13    1   0.625051   0.329896   0.426296  11.000000   0.039530 =
           0.058670   0.038590  -0.008890   0.000770  -0.002770
AFIX 43
H13    2   0.653476   0.375343   0.447745  11.000000  -1.200000
AFIX 0
C6     1   0.389286   0.246898   0.632366  11.000000   0.056730 =
           0.049400   0.038600   0.006830   0.013160   0.005330
C7     1   0.430984   0.298293   0.673753  11.000000   0.071670 =
           0.061670   0.033730  -0.004960   0.017420   0.002750
AFIX 43
H7     2   0.431889   0.326673   0.722062  11.000000  -1.200000
AFIX 0
C8     1   0.469973   0.307284   0.644524  11.000000   0.060000 =
           0.068900   0.036810   0.001420   0.001990   0.001470
AFIX 43
H8     2   0.497903   0.339312   0.672479  11.000000  -1.200000
AFIX 0
C14    1   0.618674   0.278732   0.353783  11.000000   0.045680 =
           0.060040   0.036690  -0.002930   0.007400   0.004580
Hg1    5   0.432760   0.183976   0.411152  11.000000   0.057960 =
           0.058690   0.037730  -0.008480   0.000670  -0.003140
Cl2    6   0.401904   0.455262   0.350457  11.000000   0.102930 =
           0.050560   0.046990  -0.002640  -0.017340   0.002880
Cl1    6   0.416895  -0.064719   0.336508  11.000000   0.072950 =
           0.051560   0.053360  -0.011540   0.005420  -0.008650
C2     1   0.347485   0.162467   0.514526  11.000000   0.054810 =
           0.066680   0.050120  -0.002510   0.011950  -0.003650
AFIX 43
H2     2   0.347292   0.135217   0.466270  11.000000  -1.200000
AFIX 0
C4     1   0.307798   0.198742   0.615032  11.000000   0.068530 =
           0.076300   0.068670   0.004860   0.029830   0.007230
AFIX 43
H4     2   0.279951   0.198888   0.632872  11.000000  -1.200000
AFIX 0
C3     1   0.307032   0.155648   0.542254  11.000000   0.050110 =
           0.078260   0.071450   0.006330   0.011060  -0.000110
AFIX 43
H3     2   0.279497   0.123001   0.513346  11.000000  -1.200000
AFIX 0
C5     1   0.346993   0.240047   0.660490  11.000000   0.072530 =
           0.070600   0.056610   0.009490   0.031390   0.010940
AFIX 43
H5     2   0.346329   0.263361   0.708854  11.000000  -1.200000
AFIX 0
C18    1   0.723976   0.256361   0.387953  11.000000   0.051690 =
           0.085410   0.049110   0.011390   0.009930   0.001770
AFIX 43
H18    2   0.709495   0.196164   0.421248  11.000000  -1.200000
AFIX 0
C19    1   0.771520   0.276721   0.398718  11.000000   0.060090 =
           0.177380   0.072310  -0.026860   0.008650   0.003050
AFIX 43
H19    2   0.789145   0.225648   0.439049  11.000000  -1.200000
AFIX 0
C22    1   0.722158   0.417903   0.280118  11.000000   0.084780 =
           0.074360   0.061830   0.008100   0.038260   0.008040
AFIX 43
H22    2   0.705393   0.470224   0.239329  11.000000  -1.200000
AFIX 0
C21    1   0.767880   0.433233   0.291272  11.000000   0.092330 =
           0.102800   0.097470  -0.027380   0.062290  -0.031910
AFIX 43
H21    2   0.782305   0.488449   0.256673  11.000000  -1.200000
AFIX 0
C20    1   0.793667   0.371182   0.351053  11.000000   0.073310 =
           0.187410   0.121630  -0.074840   0.054290  -0.040070
AFIX 43
H20    2   0.825446   0.390664   0.360429  11.000000  -1.200000
AFIX
HKLF 4
END
;
