# Supplementary material for: Crystal structure of di­chlorido­{N 1-phenyl-N 4-[(quinolin-2-yl-κN)methylidene]benzene-1,4-diamine-κN 4}mercury(II)
Source: Acta Crystallogr E Crystallogr Commun. 2015 Jan 31;71(Pt 2):m46–7. doi: 10.1107/S2056989015001620 (PMC4384595; doi:10.1107/S2056989015001620)
Supplement: Supplementary file 2 [file e-71-00m46-Isup2.hkl]

#
# h,k,l, Fc-squared, Fo-squared, sigma(Fo-squared) and status flag
#
data_I
_shelx_title ' 6augb in C2/c'
_shelx_refln_list_code          4
_shelx_F_calc_maximum      818.43
_exptl_crystal_F_000      2272.00
_reflns_d_resolution_high  0.7471
 
loop_
 _symmetry_equiv_pos_as_xyz
 'x, y, z'
 '-x, y, -z+1/2'
 'x+1/2, y+1/2, z'
 '-x+1/2, y+1/2, -z+1/2'
 '-x, -y, -z'
 'x, -y, z-1/2'
 '-x+1/2, -y+1/2, -z'
 'x+1/2, -y+1/2, z-1/2'
 
_cell_length_a    29.2652
_cell_length_b     7.5671
_cell_length_c    18.8111
_cell_angle_alpha  90.000
_cell_angle_beta   99.271
_cell_angle_gamma  90.000
 
_shelx_F_squared_multiplier     1.000
 
loop_
 _refln_index_h
 _refln_index_k
 _refln_index_l
 _refln_F_squared_calc
 _refln_F_squared_meas
 _refln_F_squared_sigma
 _refln_observed_status
   4   0   0    30104.92    28963.98    604.62 o
   6   0   0   458522.06   472464.94   8201.89 o
   8   0   0   292815.25   305204.72   5901.15 o
  10   0   0     3277.60     2785.34    141.32 o
  12   0   0    33259.50    31077.40    625.06 o
  14   0   0   190763.42   206632.98   4337.84 o
  16   0   0    42065.41    43197.91    963.67 o
  18   0   0     2122.40     2838.85    242.55 o
  20   0   0    18297.98    19730.18    628.18 o
  22   0   0    46193.34    49150.24   1273.87 o
  24   0   0    18059.17    18842.54    655.36 o
  26   0   0     6106.21     6129.34    424.82 o
  28   0   0     7638.51     8487.72    758.89 o
  30   0   0     9556.94    10246.02    855.27 o
  32   0   0     3037.47     3090.75    640.03 o
  34   0   0      364.24     -584.45    673.74 o
  36   0   0     2835.12      890.02    780.48 o
  38   0   0     2569.33     4078.74   1228.35 o
   1   1   0    39461.65    40368.45    721.53 o
   3   1   0     3572.39     3896.47    109.11 o
   5   1   0     2057.63     2029.52     69.69 o
   7   1   0    85647.41    90167.93   1357.55 o
   9   1   0    51668.69    51708.29    759.11 o
  11   1   0      132.19      119.05     70.79 o
  13   1   0    31231.44    30555.66    535.73 o
  15   1   0    34420.10    32272.83    683.49 o
  17   1   0     4628.36     4519.90    234.76 o
  19   1   0     3996.00     3829.36    224.13 o
  21   1   0     7910.23     8175.46    360.12 o
  23   1   0     4752.08     4854.86    300.24 o
  25   1   0       58.56     -134.55    241.66 o
  27   1   0     1066.27      895.10    276.71 o
  29   1   0     1036.48      970.18    309.38 o
  31   1   0      240.13     -364.80    400.93 o
  33   1   0        2.47     -389.41    457.41 o
  35   1   0       80.86      641.55    793.36 o
  37   1   0      160.68     -138.10    815.61 o
   0   2   0   669828.75   784558.06  17752.46 o
   2   2   0   120622.10   129552.09   1808.71 o
   4   2   0      414.63      464.95     48.76 o
   6   2   0    14423.51    14218.53    263.72 o
   8   2   0    78914.95    79288.01   1291.25 o
  10   2   0    38391.64    36943.29    607.95 o
  12   2   0      223.67      192.91     81.40 o
  14   2   0    61859.00    64229.73   1218.74 o
  16   2   0    51477.07    51390.48   1138.41 o
  18   2   0     4994.67     5045.31    352.96 o
  20   2   0     9059.89     8260.14    377.37 o
  22   2   0    29102.72    28175.20    634.52 o
  24   2   0     8566.98     8402.65    435.41 o
  26   2   0     3846.94     4110.12    370.88 o
  28   2   0     5436.45     5308.46    400.50 o
  30   2   0     4209.61     4261.52    419.99 o
  32   2   0     1011.29      933.94    549.87 o
  34   2   0      329.33      938.86    877.42 o
  36   2   0     1396.40     1150.32    706.74 o
   1   3   0   135939.81   138090.50   1947.54 o
   3   3   0     5545.56     5683.85    160.57 o
   5   3   0    36115.73    35969.21    556.89 o
   7   3   0   171201.09   175404.77   2617.16 o
   9   3   0    78032.05    79875.75   1432.42 o
  11   3   0       25.23       86.71    119.54 o
  13   3   0    34231.13    34358.96    933.08 o
  15   3   0    62680.60    63098.45   1586.56 o
  17   3   0    23712.68    23628.73    759.93 o
  19   3   0       29.69      164.06    221.27 o
  21   3   0    17610.37    17722.25    723.27 o
  23   3   0    27634.22    26569.93    869.78 o
  25   3   0     4216.93     3942.53    370.11 o
  27   3   0     3456.25     3828.72    796.70 o
  29   3   0     8564.53     8086.91    789.88 o
  31   3   0     3923.95     3073.55    521.49 o
  33   3   0       15.60       78.13   1122.05 o
  35   3   0     1288.55      -86.95   1100.64 o
   0   4   0    16741.80    17644.13    502.34 o
   2   4   0     6289.47     6510.64    276.14 o
   4   4   0        0.05      149.80    104.94 o
   6   4   0      151.00       67.99    114.60 o
   8   4   0     4226.38     4743.92    355.37 o
  10   4   0      860.82      973.38    177.49 o
  12   4   0      142.03      223.30    167.33 o
  14   4   0     1225.96     1222.04    184.17 o
  16   4   0      872.86     1266.06    276.97 o
  18   4   0      320.45      853.45    315.18 o
  20   4   0       28.31       62.57    325.58 o
  22   4   0      258.34      831.50    379.34 o
  24   4   0       53.14     -250.83    371.45 o
  26   4   0      525.27      559.72    451.59 o
  28   4   0      170.08     -132.22    473.51 o
  30   4   0       44.51      702.90    538.63 o
  32   4   0      101.92      223.60    593.27 o
  34   4   0       45.14      234.90    794.54 o
   1   5   0    31695.12    31957.98    709.99 o
   3   5   0     3737.61     3789.97    236.49 o
   5   5   0     9969.21     9171.54    362.58 o
   7   5   0    48106.47    47349.51   1052.99 o
   9   5   0    29833.82    30258.91    906.08 o
  11   5   0      470.90      603.24    227.73 o
  13   5   0    12801.07    12439.34    488.62 o
  15   5   0    25289.57    25158.83    712.10 o
  17   5   0    11422.61    11890.65    630.69 o
  19   5   0      122.12      -84.18    363.89 o
  21   5   0     8803.16    10282.55    702.34 o
  23   5   0     9785.04    11731.24    791.47 o
  25   5   0     1142.28     1461.44    471.88 o
  27   5   0     1860.82      824.02    541.08 o
  29   5   0     3582.47     4052.15    648.34 o
  31   5   0     1302.47     1443.99    691.82 o
  33   5   0       25.68      272.69    757.06 o
   0   6   0    11208.39    14732.28   1031.50 o
   2   6   0     4646.57     4558.91    426.97 o
   4   6   0      912.86      688.19    331.84 o
   6   6   0     7464.38     7501.62    421.61 o
   8   6   0    22387.12    22960.35    824.02 o
  10   6   0     5324.71     5479.81    482.66 o
  12   6   0      334.27      431.49    345.55 o
  14   6   0     8855.46     8913.98    859.15 o
  16   6   0    11283.76    11401.53    696.48 o
  18   6   0       84.86      595.09    431.35 o
  20   6   0      863.72      588.50    460.50 o
  22   6   0     6179.13     7284.25    723.88 o
  24   6   0     2707.71     3042.64    611.72 o
  26   6   0      195.47     -113.29    574.76 o
  28   6   0      309.97     -146.80    754.32 o
  30   6   0     1774.52      655.14    754.27 o
   1   7   0     1871.78     2296.54    461.79 o
   3   7   0       62.74      775.85    335.04 o
   5   7   0     2003.71     1886.92    365.37 o
   7   7   0     3766.75     3082.90    441.69 o
   9   7   0      925.51      812.01    400.11 o
  11   7   0      317.99      779.71    413.53 o
  13   7   0     1499.55     1622.85    474.93 o
  15   7   0     1053.12      728.65    498.24 o
  17   7   0       40.82       82.89    472.81 o
  19   7   0      574.00     1441.32    572.33 o
  21   7   0      533.91      501.65    589.06 o
  23   7   0       42.32      269.62    652.31 o
  25   7   0      142.18      918.71    729.64 o
  27   7   0      178.04       -8.57    719.54 o
   0   8   0    16767.41    19180.42   1212.66 o
   2   8   0     4430.80     4867.64    512.08 o
   4   8   0     1443.91      820.32    450.20 o
   6   8   0    12091.98    12771.33    875.01 o
   8   8   0     9604.38    11355.56    830.54 o
  10   8   0      384.96      748.64    652.36 o
  12   8   0     2023.18     1718.18    568.25 o
  14   8   0     4660.62     4219.84    626.36 o
  16   8   0     2104.01     1743.68    633.84 o
  18   8   0       63.75     -620.01    620.01 o
  20   8   0     1239.24     1521.70    850.49 o
  22   8   0     1715.49      858.87    762.22 o
   1   9   0      943.17      109.11    648.85 o
   3   9   0      374.80      252.81    636.26 o
   5   9   0       57.55      -50.69    627.74 o
   7   9   0      901.39      781.98    674.20 o
   9   9   0     1122.15     1746.06    686.41 o
  11   9   0       50.39       71.38    933.65 o
  13   9   0      654.01     1996.87    914.65 o
  15   9   0      689.78     1587.29    759.46 o
  17   9   0      136.40     -550.86    770.04 o
   0  10   0       59.11    -1299.21   1299.21 o
   2  10   0       76.41     -935.38    935.38 o
   4  10   0        5.12     -916.20    916.20 o
 -37   1   1     1056.46     1339.21   1183.93 o
 -35   1   1     2837.50     3278.94    633.24 o
 -33   1   1     2587.07     2125.16    468.35 o
 -31   1   1       35.92      153.29    418.17 o
 -29   1   1     6244.42     6512.48    397.28 o
 -27   1   1    26914.46    26838.50    702.18 o
 -25   1   1    24442.28    25234.73    654.58 o
 -23   1   1      138.24      -45.70    210.36 o
 -21   1   1    43242.89    42063.42    949.60 o
 -19   1   1    33718.13    34165.37    678.37 o
 -17   1   1     8601.98     8874.97    316.33 o
 -15   1   1    41228.24    41948.47    775.18 o
 -13   1   1   104331.09   103820.68   1494.85 o
 -11   1   1   104056.23   103291.81   1567.05 o
  -9   1   1     9720.82     9559.71    187.39 o
  -7   1   1   107837.97   113380.61   1690.56 o
  -5   1   1   188934.28   201586.22   3183.13 o
  -3   1   1   173908.59   189011.56   2978.66 o
  -1   1   1     6555.33     6803.52    176.16 o
   1   1   1   159461.55   176500.28   2598.65 o
   3   1   1   287788.91   314803.88   3860.84 o
   5   1   1     9626.02     9607.13    146.39 o
   7   1   1    10593.31    10574.06    164.40 o
   9   1   1   194409.59   203150.05   2643.56 o
  11   1   1   178195.98   183487.55   2295.76 o
  13   1   1     5960.47     6983.56    199.40 o
  15   1   1    23027.91    23307.53    486.78 o
  17   1   1    81041.74    82181.32   1549.71 o
  19   1   1    32177.84    32518.70   1082.78 o
  21   1   1     1442.62      965.37    297.16 o
  23   1   1    20679.04    22420.71    593.98 o
  25   1   1    44926.02    47197.57   1019.12 o
  27   1   1    13553.89    13924.14    632.57 o
  29   1   1       69.31     -101.98    303.85 o
  31   1   1     5016.13     4782.26    486.63 o
  33   1   1     3726.93     3875.33    525.46 o
  35   1   1       21.79     -377.66    784.99 o
  37   1   1     1037.96      890.98    779.20 o
 -38   2   1       21.10       71.54    758.22 o
 -36   2   1     1373.00     3173.85    978.22 o
 -34   2   1     2808.45     2659.90    638.33 o
 -32   2   1      465.87     -137.64    508.01 o
 -30   2   1     3007.79     2644.23    398.27 o
 -28   2   1     8161.65     8646.44    503.45 o
 -26   2   1     4984.05     5132.65    354.57 o
 -24   2   1      608.39      329.26    252.47 o
 -22   2   1    16058.78    15484.95    503.72 o
 -20   2   1    37169.26    35460.12    783.28 o
 -18   2   1    16111.54    15491.37    432.12 o
 -16   2   1     2260.83     2198.04    169.10 o
 -14   2   1    46257.90    44711.38    874.30 o
 -12   2   1    71288.80    69221.67   2127.91 o
 -10   2   1     3375.51     2973.41    145.60 o
  -8   2   1    18423.76    17890.59    354.39 o
  -6   2   1    42211.46    41646.95    712.92 o
  -4   2   1    23318.81    22834.59    413.53 o
  -2   2   1     2064.90     2009.45     88.95 o
   0   2   1     1331.30     1534.07     77.06 o
   2   2   1   340135.84   373523.81   5143.57 o
   4   2   1    68401.66    72318.64    971.54 o
   6   2   1     2461.09     2152.46     83.46 o
   8   2   1    39072.38    39246.41    554.73 o
  10   2   1   144511.36   150191.33   1987.44 o
  12   2   1    35921.92    34445.50    630.17 o
  14   2   1      488.70      558.21    130.07 o
  16   2   1    51756.27    52175.33    947.46 o
  18   2   1    43949.90    43370.55    910.20 o
  20   2   1     5270.77     5313.48    327.41 o
  22   2   1     1922.11     2098.04    231.30 o
  24   2   1    17645.38    18360.40    927.74 o
  26   2   1     8491.40     8376.96    461.80 o
  28   2   1      171.86     -342.67    382.27 o
  30   2   1     1343.65     1536.28    386.69 o
  32   2   1     3458.42     3854.17    595.99 o
  34   2   1     1342.18      406.58    702.21 o
  36   2   1        1.15     -586.75    703.91 o
 -37   3   1       27.06     -814.66   1270.31 o
 -35   3   1       75.51     -615.10    687.78 o
 -33   3   1       77.87     -640.81    640.81 o
 -31   3   1      113.51     -485.47    485.47 o
 -29   3   1       98.46      639.16    503.08 o
 -27   3   1     3039.81     3033.96    443.61 o
 -25   3   1     8045.03     7212.16    531.98 o
 -23   3   1     4545.68     3633.74    431.76 o
 -21   3   1     1731.92     1490.78    366.23 o
 -19   3   1     8948.41     9415.08    501.71 o
 -17   3   1     3977.00     3862.33    331.90 o
 -15   3   1     4315.14     4647.54    341.92 o
 -13   3   1    21740.84    21430.31    758.76 o
 -11   3   1    16383.06    16574.02    383.00 o
  -9   3   1      874.61     1043.62    115.40 o
  -7   3   1    15946.50    15632.90    342.34 o
  -5   3   1    17302.10    17090.55    356.44 o
  -3   3   1    11591.20    12711.23    242.59 o
  -1   3   1      776.83      672.74     88.79 o
   1   3   1    17099.79    16880.51    317.02 o
   3   3   1    37288.97    38881.40    632.01 o
   5   3   1     1602.26     2308.93    104.43 o
   7   3   1    10448.15    10265.47    206.75 o
   9   3   1    35019.39    36303.84    560.85 o
  11   3   1    17702.39    17346.10    454.42 o
  13   3   1      559.55      608.67    110.95 o
  15   3   1     8638.42     8889.94    310.41 o
  17   3   1     7932.96     8283.15    342.31 o
  19   3   1       66.30      626.29    200.71 o
  21   3   1      764.29      902.91    265.11 o
  23   3   1     3306.14     3225.00    330.20 o
  25   3   1     1945.64     1877.13    337.58 o
  27   3   1     1274.26      487.39    365.69 o
  29   3   1       37.22     -382.69    561.44 o
  31   3   1       35.19     -474.43    474.43 o
  33   3   1       33.41     -669.12    760.89 o
  35   3   1        0.92      -51.02    934.49 o
 -34   4   1     2364.22     1811.52    838.11 o
 -32   4   1      567.58       73.80    614.01 o
 -30   4   1     1672.30      994.98    579.62 o
 -28   4   1     6387.61     5605.50    571.82 o
 -26   4   1     4620.96     4320.80    509.09 o
 -24   4   1     1084.34      777.40    423.23 o
 -22   4   1     6644.95     8534.42    627.54 o
 -20   4   1    33460.89    35889.99   1103.15 o
 -18   4   1    21086.48    22062.58    783.45 o
 -16   4   1     2680.68     3477.30    330.65 o
 -14   4   1    31500.66    31266.60    758.53 o
 -12   4   1    84764.38    84322.21   1982.55 o
 -10   4   1    43927.73    41056.84    938.95 o
  -8   4   1     1925.54     1974.99    230.74 o
  -6   4   1   133106.30   134431.08   2413.55 o
  -4   4   1   101495.77    98334.43   2524.26 o
  -2   4   1    22402.67    22141.31    458.66 o
   0   4   1    85735.67    84353.79   1316.11 o
   2   4   1   326181.19   332946.09   7129.66 o
   4   4   1    83902.04    86144.36   1357.30 o
   6   4   1    25614.02    26092.18    475.30 o
   8   4   1   104834.99   105941.95   1770.74 o
  10   4   1    84378.30    85458.30   1588.11 o
  12   4   1     5651.98     5378.14    301.51 o
  14   4   1     4630.32     5088.96    299.58 o
  16   4   1    24783.81    24307.80    646.23 o
  18   4   1    24943.31    26834.19    886.90 o
  20   4   1     1795.28     1959.65    370.58 o
  22   4   1      725.61      634.72    338.63 o
  24   4   1    11759.02    12416.56    655.33 o
  26   4   1     5832.01     6174.47    533.33 o
  28   4   1       88.45      146.50    478.18 o
  30   4   1     1451.98     2001.64    554.36 o
  32   4   1     2716.07     2814.30    615.26 o
  34   4   1     1148.05     2768.77    777.72 o
 -33   5   1      125.72      854.98    775.78 o
 -31   5   1        8.39      386.35    673.65 o
 -29   5   1       87.12      228.39    590.36 o
 -27   5   1      184.01        4.93    516.11 o
 -25   5   1      709.53     1273.53    530.34 o
 -23   5   1     1008.38     1226.51    462.97 o
 -21   5   1     3469.48     4134.90    476.56 o
 -19   5   1     8434.85     9098.68    631.46 o
 -17   5   1     2469.88     2007.78    359.69 o
 -15   5   1     1563.42     1669.09    267.61 o
 -13   5   1    16346.33    15669.10    590.99 o
 -11   5   1    11240.87    11913.52    514.81 o
  -9   5   1      464.80      539.51    242.21 o
  -7   5   1    14365.92    13620.96    447.82 o
  -5   5   1    22266.90    23396.81    625.46 o
  -3   5   1     3306.38     4104.69    397.72 o
  -1   5   1      594.09      494.71    189.81 o
   1   5   1    12624.44    12281.16    389.51 o
   3   5   1     7371.69     8029.30    326.69 o
   5   5   1     5991.76     6280.55    291.10 o
   7   5   1       40.21      118.09    162.11 o
   9   5   1    12263.62    12071.11    439.67 o
  11   5   1    12412.49    12655.50    474.42 o
  13   5   1      297.24      664.21    238.51 o
  15   5   1     5687.27     5786.05    379.24 o
  17   5   1     6465.39     7048.47    542.98 o
  19   5   1     1768.98     1859.78    410.90 o
  21   5   1        9.55     -428.64    428.64 o
  23   5   1      460.92      365.44    419.90 o
  25   5   1      308.59      775.06    476.03 o
  27   5   1       28.54     -391.70    530.81 o
  29   5   1       97.56      932.63    625.66 o
  31   5   1      221.80      568.42    663.48 o
  33   5   1      519.96     -280.54    968.31 o
 -30   6   1      140.72     -471.19    731.15 o
 -28   6   1     1200.86      112.14    660.30 o
 -26   6   1     1042.49     1447.65    678.11 o
 -24   6   1      261.29      638.95    576.31 o
 -22   6   1     1917.61     2188.07    542.98 o
 -20   6   1     8352.76     9428.02    700.58 o
 -18   6   1     4555.64     4286.72    484.07 o
 -16   6   1      269.90      322.42    379.50 o
 -14   6   1     9135.67     9188.74    631.62 o
 -12   6   1     6409.59     7036.55    537.10 o
 -10   6   1      275.81      310.74    346.46 o
  -8   6   1     2529.71     2045.35    368.76 o
  -6   6   1     3660.56     3621.69    270.04 o
  -4   6   1     1592.67     1482.21    245.92 o
  -2   6   1      329.36      445.37    255.40 o
   0   6   1      329.00      233.97    260.49 o
   2   6   1    14346.54    13650.36    548.67 o
   4   6   1    13977.00    13818.20    630.06 o
   6   6   1      913.08     1122.34    236.48 o
   8   6   1     8026.33     7196.78    428.35 o
  10   6   1    17533.71    16008.36    578.20 o
  12   6   1     7022.48     6911.28    521.61 o
  14   6   1      182.23      653.57    357.96 o
  16   6   1     7427.22     7251.46    591.09 o
  18   6   1     7075.65     7619.80    619.99 o
  20   6   1      658.98      643.98    451.79 o
  22   6   1     1039.51     1058.40    560.30 o
  24   6   1     2238.93     2459.50    561.75 o
  26   6   1      836.84     1439.19    590.50 o
  28   6   1      240.73      517.92    646.26 o
  30   6   1      812.79      311.76    762.17 o
 -27   7   1     1411.70     1288.22    753.71 o
 -25   7   1      534.08      286.40    744.07 o
 -23   7   1     1174.91     1661.43    669.30 o
 -21   7   1     4393.76     4506.44    657.80 o
 -19   7   1     4327.60     4033.24    572.20 o
 -17   7   1      886.84      404.34    503.43 o
 -15   7   1     1408.59     1198.25    474.13 o
 -13   7   1     7974.42     7780.73   1009.34 o
 -11   7   1     9361.03    10058.52    685.96 o
  -9   7   1      505.27      540.39    386.86 o
  -7   7   1     7427.18     8907.43    843.99 o
  -5   7   1    24375.50    25314.75    912.48 o
  -3   7   1    11017.04    10749.45    675.18 o
  -1   7   1      748.19      750.80    385.97 o
   1   7   1    17644.60    17319.46    877.06 o
   3   7   1    13517.81    13642.19    743.93 o
   5   7   1     2507.14     2419.24    431.47 o
   7   7   1     1304.52     1796.69    495.20 o
   9   7   1    10326.60    11838.42    721.41 o
  11   7   1     7804.75     8461.15    637.16 o
  13   7   1      929.80      461.80    439.77 o
  15   7   1     2112.39     2428.33    503.15 o
  17   7   1     5556.58     5555.59    590.84 o
  19   7   1     5237.14     4820.82    622.34 o
  21   7   1      290.97     -285.10    552.87 o
  23   7   1     1313.93     1542.49    594.34 o
  25   7   1     2401.96     2163.12    943.31 o
  27   7   1      491.38      867.05    734.52 o
 -22   8   1       27.12     -708.32    719.67 o
 -20   8   1       53.76      679.14    680.32 o
 -18   8   1       30.59     -609.66    609.66 o
 -16   8   1       16.36     -126.82    640.10 o
 -14   8   1      436.94     1411.96    594.14 o
 -12   8   1      205.69      614.31    538.07 o
 -10   8   1       42.35     -116.44    653.42 o
  -8   8   1      397.08      486.57    509.38 o
  -6   8   1      421.70      483.62    503.18 o
  -4   8   1       17.54     -434.82    434.82 o
  -2   8   1       40.52      -17.66    433.61 o
   0   8   1       23.73       26.35    435.33 o
   2   8   1       21.69     -249.53    642.13 o
   4   8   1       69.28     -417.19    433.40 o
   6   8   1      476.59      446.94    588.77 o
   8   8   1      123.51     -444.55    492.83 o
  10   8   1      471.88      223.90    509.75 o
  12   8   1      483.98      937.19    565.63 o
  14   8   1        0.45     -395.29    553.87 o
  16   8   1      339.56     -576.57    576.57 o
  18   8   1      274.07     -533.35    993.41 o
  20   8   1       46.84     -126.64    629.80 o
  22   8   1       53.17     -483.73    688.77 o
 -17   9   1      198.53     -385.68   1048.63 o
 -15   9   1      466.90      321.13    712.89 o
 -13   9   1     1655.81     1873.23    937.00 o
 -11   9   1      803.30      941.78    711.30 o
  -9   9   1        5.14      493.04    663.00 o
  -7   9   1     1012.43      965.73    674.56 o
  -5   9   1     2145.93      448.50    650.56 o
  -3   9   1      936.61      452.43    656.82 o
  -1   9   1       20.52      179.96    670.99 o
   1   9   1      945.76       41.76    742.03 o
   3   9   1     1572.71     1026.18   1120.37 o
   5   9   1     1016.70     1071.20    662.72 o
   7   9   1       23.63      -91.57    655.62 o
   9   9   1     1579.37      943.11    666.41 o
  11   9   1     2050.08     2288.08    727.55 o
  13   9   1      303.23     -355.97    877.03 o
  15   9   1      345.13     -275.50    733.05 o
  17   9   1     1387.72      693.05    785.44 o
  -4  10   1      870.97     -716.95    943.13 o
  -2  10   1       93.54     -929.02    929.02 o
   0  10   1      150.69     -940.51    940.51 o
   2  10   1      940.42     -936.96    936.96 o
   4  10   1      402.35      118.62   1051.18 o
 -38   0   2     1137.84     -685.04   1078.74 o
 -36   0   2       18.47     -739.87    739.87 o
 -34   0   2     1490.84      194.73    667.03 o
 -32   0   2     6519.41     5753.73    703.91 o
 -30   0   2     4202.40     4393.01    716.54 o
 -28   0   2     4558.43     4667.08    569.52 o
 -26   0   2    12837.18    14222.01   1220.47 o
 -24   0   2    11453.47    12429.90    735.07 o
 -22   0   2     3520.40     3839.06    325.89 o
 -20   0   2    13042.10    13136.84    488.92 o
 -18   0   2    85988.77    86064.86   2456.01 o
 -16   0   2   118988.18   122320.99   2908.02 o
 -14   0   2    16761.33    16620.86    502.68 o
 -12   0   2    86073.28    82689.59   1938.90 o
 -10   0   2   319847.84   339763.09   5923.44 o
  -8   0   2   251491.03   284491.63   4946.20 o
  -6   0   2    16762.99    16580.30    327.71 o
  -4   0   2   340375.75   370082.44   7115.25 o
   2   0   2    19649.75    18403.13    341.81 o
   4   0   2   287027.28   315253.59   4990.11 o
   6   0   2    63768.99    62684.82   1031.82 o
   8   0   2    28943.07    29293.45    518.28 o
  10   0   2   174509.95   175186.64   2825.94 o
  12   0   2   144880.45   147616.20   2638.62 o
  14   0   2    16996.52    15044.50    423.67 o
  16   0   2      616.93      286.49    176.28 o
  18   0   2    31689.02    33821.25    924.49 o
  20   0   2    41209.50    45480.49   1194.52 o
  22   0   2    13797.07    14830.45    577.33 o
  24   0   2      203.18      308.70    299.94 o
  26   0   2    14829.97    15430.68    654.83 o
  28   0   2    19747.03    19095.68    912.83 o
  30   0   2     1158.04     1137.11    592.01 o
  32   0   2      714.06     -337.21    617.65 o
  34   0   2     4191.66     3554.43   1740.16 o
  36   0   2     2110.95     1753.65    790.37 o
 -37   1   2       33.79      599.99    673.01 o
 -35   1   2       99.19     -219.08    667.80 o
 -33   1   2      239.07      456.58    787.61 o
 -31   1   2      910.80      721.71    428.47 o
 -29   1   2      116.04     -287.05    289.50 o
 -27   1   2       82.21     -193.58    270.00 o
 -25   1   2     5378.44     4844.76    401.69 o
 -23   1   2    12361.58    11916.01    696.59 o
 -21   1   2      600.12      432.70    210.74 o
 -19   1   2    17959.23    17705.35    476.76 o
 -17   1   2    26057.72    25805.35    584.65 o
 -15   1   2    16768.98    16736.34    413.12 o
 -13   1   2    15471.55    15064.07    289.83 o
 -11   1   2    51729.18    57064.06    958.30 o
  -9   1   2    34182.35    32753.11    498.56 o
  -7   1   2      197.28      186.46     54.94 o
  -5   1   2    49618.37    51048.23    719.85 o
  -3   1   2    15915.89    15785.05    215.81 o
  -1   1   2    60845.73    60879.64    773.54 o
   1   1   2     2097.36     1907.06     47.53 o
   3   1   2    38933.02    41116.46    502.25 o
   5   1   2    48244.73    49987.16    671.02 o
   7   1   2    15617.85    15501.73    219.02 o
   9   1   2     1163.46     1232.77     65.47 o
  11   1   2    33351.36    31409.91    421.13 o
  13   1   2    28298.47    25816.09    753.02 o
  15   1   2      150.24       81.25    112.57 o
  17   1   2     8326.03     7968.31    291.84 o
  19   1   2     6756.21     5946.39    270.59 o
  21   1   2     1429.96     1270.08    191.32 o
  23   1   2       42.41       55.74    299.27 o
  25   1   2      466.20      546.38    264.95 o
  27   1   2     1963.27     2219.59    308.10 o
  29   1   2     1001.20     1217.20    357.81 o
  31   1   2      237.81      426.52    435.24 o
  33   1   2      168.65      -90.25    576.13 o
  35   1   2      750.32      433.03    608.79 o
  37   1   2      207.41     -719.65    719.65 o
 -38   2   2      508.26     1339.35    774.28 o
 -36   2   2        1.05      326.46    670.28 o
 -34   2   2      698.83      907.04    586.67 o
 -32   2   2     2598.71     2208.61    571.32 o
 -30   2   2     1307.33     1354.70    364.40 o
 -28   2   2     2375.89     2180.38    348.53 o
 -26   2   2     6007.00     5568.89    377.44 o
 -24   2   2     4086.60     4727.01    353.02 o
 -22   2   2       68.63     -216.34    216.34 o
 -20   2   2     8474.92     7717.35    350.62 o
 -18   2   2    49049.09    47515.90    957.78 o
 -16   2   2    23340.04    23458.48    577.25 o
 -14   2   2       55.69      654.21    162.28 o
 -12   2   2    39636.16    39284.77    858.49 o
 -10   2   2    37247.11    37732.54    673.26 o
  -8   2   2     6850.57     8012.39    182.95 o
  -6   2   2      461.85     1390.61    167.07 o
  -4   2   2    35593.41    33554.59    578.10 o
  -2   2   2     1811.56     1863.76    103.19 o
   0   2   2   149289.75   162693.05   2254.10 o
   2   2   2   118680.17   130360.13   1811.56 o
   4   2   2     7345.74     6773.33    136.48 o
   6   2   2   109848.88   112435.95   1483.05 o
   8   2   2    10067.53     9638.41    178.89 o
  10   2   2    62481.03    65952.19    822.54 o
  12   2   2   112763.61   115331.38   1545.68 o
  14   2   2    38744.77    36733.29    633.91 o
  16   2   2      270.16      485.80    151.72 o
  18   2   2    26696.45    26894.32    582.85 o
  20   2   2    27814.75    28415.61    805.81 o
  22   2   2     2550.00     2452.19    269.33 o
  24   2   2      302.10      -38.96    272.84 o
  26   2   2     7526.63     7608.73    454.10 o
  28   2   2     7504.62     7083.90    462.49 o
  30   2   2      333.36      131.26    380.16 o
  32   2   2      735.48     1196.27    587.71 o
  34   2   2     1801.46     1744.15    648.39 o
  36   2   2      663.59      307.30    732.98 o
 -37   3   2      200.78       26.31   1059.10 o
 -35   3   2      991.13     1078.71    738.15 o
 -33   3   2     3014.87     2818.62    686.76 o
 -31   3   2     2803.64     2501.38    534.19 o
 -29   3   2      130.44      152.59    448.90 o
 -27   3   2     4426.88     4199.76    468.80 o
 -25   3   2    13597.52    12471.97   1141.50 o
 -23   3   2    18993.47    19010.92    791.67 o
 -21   3   2      616.15     1280.90    318.89 o
 -19   3   2    28026.71    26391.01    852.59 o
 -17   3   2    42002.81    42674.46   1160.13 o
 -15   3   2    24526.39    25755.38    773.42 o
 -13   3   2     6235.19     5924.33    338.84 o
 -11   3   2    76613.51    74428.18   1535.10 o
  -9   3   2   113136.60   111254.64   2225.13 o
  -7   3   2    21699.28    21391.32    427.82 o
  -5   3   2    52223.61    51306.73    882.94 o
  -3   3   2   141435.44   144143.75   2026.12 o
  -1   3   2   150493.53   154324.61   2166.56 o
   1   3   2      106.32       17.40     65.97 o
   3   3   2   152039.03   160235.72   2120.76 o
   5   3   2   110741.09   112224.72   1506.02 o
   7   3   2    35605.19    36485.73    537.52 o
   9   3   2      386.04      366.85     88.44 o
  11   3   2    51294.18    49266.05    863.46 o
  13   3   2    82837.63    83613.59   1412.82 o
  15   3   2    14637.98    14382.11    372.52 o
  17   3   2     6807.36     6915.15    311.47 o
  19   3   2    34340.20    34094.30    721.13 o
  21   3   2    24393.98    25082.21    613.37 o
  23   3   2     3220.66     2935.64    336.71 o
  25   3   2     7326.41     6944.95    739.89 o
  27   3   2    17732.44    16392.12   1433.70 o
  29   3   2     6183.40     5304.05    518.99 o
  31   3   2        0.96      237.36    478.23 o
  33   3   2     2429.86     2797.42    702.90 o
  35   3   2     2804.22     3034.54   1058.59 o
 -34   4   2       52.90     -684.65   1104.36 o
 -32   4   2      115.00     -601.85    601.85 o
 -30   4   2       53.44     -424.35    681.91 o
 -28   4   2        4.78     -500.64    570.19 o
 -26   4   2      432.97      118.33    673.65 o
 -24   4   2     1199.17     1798.92    450.15 o
 -22   4   2      509.77      674.48    378.85 o
 -20   4   2      944.46      726.29    333.56 o
 -18   4   2       15.09      457.14    275.75 o
 -16   4   2      129.90      592.33    289.46 o
 -14   4   2      500.95      740.21    246.23 o
 -12   4   2      951.47     1131.24    223.11 o
 -10   4   2      554.23      504.92    203.55 o
  -8   4   2        7.93      333.94    147.53 o
  -6   4   2      483.26      345.93    142.61 o
  -4   4   2      740.03      474.06    115.03 o
  -2   4   2      923.13      940.18    127.11 o
   0   4   2      140.69      155.40    103.53 o
   2   4   2    12149.67    12328.03    273.83 o
   4   4   2    15174.42    14619.97    327.18 o
   6   4   2     3883.59     3753.18    173.43 o
   8   4   2     2486.41     2861.33    176.51 o
  10   4   2     1102.19     1185.17    139.67 o
  12   4   2     1687.48     1970.40    152.70 o
  14   4   2      503.35      858.34    144.21 o
  16   4   2       47.81     -161.12    161.12 o
  18   4   2      601.99      502.98    271.50 o
  20   4   2      573.15      763.17    312.54 o
  22   4   2       75.47      438.65    343.13 o
  24   4   2       47.67      364.14    399.83 o
  26   4   2      175.79       24.33    438.67 o
  28   4   2      182.32      247.41    496.05 o
  30   4   2       46.99      366.13    539.55 o
  32   4   2       75.04      818.01    595.86 o
  34   4   2        8.84     -405.45    784.71 o
 -33   5   2     1023.31      639.91    750.06 o
 -31   5   2      843.60     -484.61    666.59 o
 -29   5   2       12.31     -137.30    601.40 o
 -27   5   2     1551.17     1574.20    629.09 o
 -25   5   2     5913.30     7586.90    712.02 o
 -23   5   2     7454.23     7344.18    862.47 o
 -21   5   2        9.63      202.94    634.31 o
 -19   5   2    10793.65    11846.98    664.45 o
 -17   5   2    19393.18    19321.91   1328.62 o
 -15   5   2     6304.23     6082.25    445.26 o
 -13   5   2     3530.28     4014.38    420.51 o
 -11   5   2    26356.89    24875.45    810.15 o
  -9   5   2    26179.76    24282.68    781.60 o
  -7   5   2     3793.11     3894.99    384.80 o
  -5   5   2     8092.78     7647.12    309.97 o
  -3   5   2    37467.98    36310.57    868.94 o
  -1   5   2    33334.80    32395.03    716.04 o
   1   5   2     1450.26     1242.22    175.79 o
   3   5   2    30942.67    30778.70    690.21 o
   5   5   2    49850.02    48472.42    989.39 o
   7   5   2    19608.34    18454.27    684.01 o
   9   5   2       66.86      174.56    176.55 o
  11   5   2    25596.77    24653.94    600.78 o
  13   5   2    31472.72    29820.50    681.03 o
  15   5   2     5906.58     6101.31    387.46 o
  17   5   2     3798.50     4172.92    421.56 o
  19   5   2    14678.64    15781.77    677.44 o
  21   5   2     9166.41     8649.84    576.79 o
  23   5   2      705.35      695.07    435.47 o
  25   5   2     3603.80     3841.62    540.53 o
  27   5   2     6855.69     6980.42    647.42 o
  29   5   2     2760.63     2612.34    631.04 o
  31   5   2        3.17      433.00    660.89 o
 -30   6   2      288.29     -435.22    720.02 o
 -28   6   2      373.24      709.81   1013.60 o
 -26   6   2     3168.91     3886.86    834.48 o
 -24   6   2     2873.22     2353.27    621.99 o
 -22   6   2      163.65      837.09    502.23 o
 -20   6   2     2429.29     2663.69    500.40 o
 -18   6   2     5457.60     4758.35    505.22 o
 -16   6   2     1530.02     1568.79    425.06 o
 -14   6   2       29.56      556.80    397.37 o
 -12   6   2     6932.58     7344.23   1023.62 o
 -10   6   2    11028.56    10691.29    600.63 o
  -8   6   2     4675.41     5616.84    474.12 o
  -6   6   2       24.10     -205.87    205.87 o
  -4   6   2     7581.40     7866.10    387.05 o
  -2   6   2    11369.31    11626.14    502.05 o
   0   6   2     6673.44     7283.85    434.46 o
   2   6   2     4434.34     4577.80    350.17 o
   4   6   2    29504.11    28237.86    921.39 o
   6   6   2    23622.49    22634.51    949.15 o
   8   6   2     3968.21     4296.91    308.66 o
  10   6   2     2270.78     2500.61    269.93 o
  12   6   2    17587.86    18242.63    780.44 o
  14   6   2     9332.23     9869.36    627.44 o
  16   6   2      292.73      735.48    400.34 o
  18   6   2     4667.37     5113.24    474.73 o
  20   6   2    10825.65    10497.85    658.32 o
  22   6   2     2367.11     2925.73    513.51 o
  24   6   2       74.35       37.22    531.63 o
  26   6   2     3147.08     2901.96    631.39 o
  28   6   2     1043.80     1627.83    698.38 o
  30   6   2       21.38     1177.38    770.96 o
 -27   7   2       10.54     1699.12    828.77 o
 -25   7   2      300.36      607.83    730.96 o
 -23   7   2      602.89      891.81    646.89 o
 -21   7   2      780.87     1209.09    590.76 o
 -19   7   2      309.39      353.82    644.13 o
 -17   7   2     1790.76      838.23    503.28 o
 -15   7   2     1052.66      975.49    500.07 o
 -13   7   2      177.58      248.97    423.85 o
 -11   7   2     2169.08     2464.56    516.99 o
  -9   7   2      838.26      520.60    451.70 o
  -7   7   2       98.70       97.70    551.18 o
  -5   7   2      520.72      257.44    334.09 o
  -3   7   2     1306.22      813.10    343.92 o
  -1   7   2      545.13      402.52    327.92 o
   1   7   2      156.78      150.62    336.66 o
   3   7   2     1679.53     1594.31    368.75 o
   5   7   2     3048.45     2007.99    373.82 o
   7   7   2       97.67      -62.40    330.19 o
   9   7   2      630.67     1000.33    336.61 o
  11   7   2     1235.57     1049.91    507.30 o
  13   7   2      205.72     -397.54    423.07 o
  15   7   2      155.84      475.56    465.93 o
  17   7   2      151.83      543.14    514.19 o
  19   7   2      125.79      153.18    638.72 o
  21   7   2        4.12      553.01    562.95 o
  23   7   2       29.01      103.28    598.06 o
  25   7   2       62.14       79.86    659.51 o
  27   7   2       97.86      138.61    743.38 o
 -22   8   2      409.16      370.34    755.89 o
 -20   8   2      401.16      523.88    675.41 o
 -18   8   2     2521.41     2505.35    662.16 o
 -16   8   2     2541.66     1894.50    691.52 o
 -14   8   2      390.71      -68.05    552.41 o
 -12   8   2     2802.52     2682.65    579.74 o
 -10   8   2     8303.43    10210.45   1017.48 o
  -8   8   2     4756.35     5103.34    887.36 o
  -6   8   2      111.40       32.60    758.81 o
  -4   8   2     8318.28     8488.17    853.94 o
  -2   8   2    10464.79    10233.66    775.73 o
   0   8   2      414.23       61.47    487.46 o
   2   8   2     5267.65     4661.74    563.87 o
   4   8   2    15043.41    15353.89    890.04 o
   6   8   2     4457.96     4554.26    591.86 o
   8   8   2       51.30       79.06    619.93 o
  10   8   2     2788.07     2617.50    554.93 o
  12   8   2     4159.43     3172.67    593.98 o
  14   8   2      854.97       33.25    610.19 o
  16   8   2        1.47     -376.86    539.89 o
  18   8   2     1298.33      674.98    586.83 o
  20   8   2     2347.51     1472.51    666.14 o
  22   8   2      792.80      699.36    713.14 o
 -17   9   2      804.37      525.04    785.06 o
 -15   9   2      212.69     2567.64    984.46 o
 -13   9   2      292.28     -900.01    900.01 o
 -11   9   2     1428.75     1515.46    782.34 o
  -9   9   2     1307.75     1277.70    681.53 o
  -7   9   2        4.14     -403.45    634.17 o
  -5   9   2     1215.08      294.64    887.91 o
  -3   9   2     1445.84      565.80    642.72 o
  -1   9   2      788.04      -74.99    657.17 o
   1   9   2       14.02     -786.02    818.90 o
   3   9   2      661.64      187.38    613.10 o
   5   9   2      588.13     1158.75    636.06 o
   7   9   2      263.72     1215.25    649.00 o
   9   9   2       58.82      -88.67    674.70 o
  11   9   2      734.26      908.98    677.12 o
  13   9   2      600.79      722.09    758.02 o
  15   9   2       24.16     -434.73    665.92 o
  -4  10   2       17.30     -756.22   1696.85 o
  -2  10   2       88.88       50.99   1104.12 o
   0  10   2       94.83      968.50   1409.45 o
   2  10   2        4.47    -1322.83   1322.83 o
 -37   1   3     2206.48      909.37    678.88 o
 -35   1   3     1019.83     1963.11    921.12 o
 -33   1   3      906.06      930.57    473.48 o
 -31   1   3     5415.86     5006.02    467.59 o
 -29   1   3     6208.27     6136.58    399.88 o
 -27   1   3       57.47      428.48    267.08 o
 -25   1   3     1983.82     1528.41    271.86 o
 -23   1   3     6322.76     6390.95    366.39 o
 -21   1   3    16017.96    16249.73    482.90 o
 -19   1   3       46.74     1249.61    203.70 o
 -17   1   3    45881.88    47764.74   1088.78 o
 -15   1   3    87516.40    88964.35   1513.28 o
 -13   1   3   100978.63   105838.33   1516.56 o
 -11   1   3     2954.31     3129.75    153.88 o
  -9   1   3    98630.50    96140.37   1285.05 o
  -7   1   3   173100.72   172933.16   2042.31 o
  -5   1   3    86868.52    89802.05   1069.71 o
  -3   1   3   101976.04   105834.31   1259.15 o
  -1   1   3    87583.80    89333.00   1125.77 o
   1   1   3   289077.25   310672.88   3483.06 o
   3   1   3    13258.73    13275.22    186.17 o
   5   1   3   122695.23   128472.88   1589.46 o
   7   1   3   181362.50   184312.97   2244.32 o
   9   1   3   128018.39   132007.13   1579.85 o
  11   1   3     3726.77     6382.73    357.54 o
  13   1   3    39404.74    36480.75    825.25 o
  15   1   3   102075.95   102759.45   1846.28 o
  17   1   3    29981.38    29683.60    939.62 o
  19   1   3     4137.32     4069.81    293.02 o
  21   1   3    37920.57    38019.14    994.94 o
  23   1   3    22892.48    23981.54    564.50 o
  25   1   3     5832.88     5349.86    331.60 o
  27   1   3     2874.46     2892.23    365.89 o
  29   1   3     8687.62     8609.76    499.46 o
  31   1   3     3704.75     3941.71    508.74 o
  33   1   3        1.13       28.21    510.03 o
  35   1   3     2522.61     2635.36    782.62 o
  37   1   3     2834.91     2868.06    759.38 o
 -38   2   3      793.36     1168.60   1337.03 o
 -36   2   3      800.84     1989.17    702.24 o
 -34   2   3       24.86      612.62    603.19 o
 -32   2   3     1330.87     2427.54    622.29 o
 -30   2   3     4409.11     4612.49    534.81 o
 -28   2   3     3847.78     3783.21    366.30 o
 -26   2   3      566.98      106.95    320.18 o
 -24   2   3    10257.54    10034.62    519.21 o
 -22   2   3    13315.18    12761.08    452.46 o
 -20   2   3     3103.49     3008.25    377.32 o
 -18   2   3     8027.66     7422.29    802.38 o
 -16   2   3    18948.17    16854.48    758.18 o
 -14   2   3    23731.48    21783.31    570.53 o
 -12   2   3     3054.34     3043.09    200.89 o
 -10   2   3    24965.51    23803.40    457.71 o
  -8   2   3    43176.31    42362.98    672.43 o
  -6   2   3    67050.09    65923.23   1007.14 o
  -4   2   3     3593.66     3460.09    104.00 o
  -2   2   3     8304.96     8090.79    230.94 o
   0   2   3    92256.62    91208.41   1152.71 o
   2   2   3   174438.30   184342.41   2181.20 o
   4   2   3    31786.46    33319.66    432.93 o
   6   2   3    55314.71    54655.63    684.06 o
   8   2   3   141744.63   148605.17   1779.83 o
  10   2   3    48064.09    50433.57    711.38 o
  12   2   3    15712.42    15250.54    277.53 o
  14   2   3    92251.80    93079.43   1355.68 o
  16   2   3    34014.31    32508.09    739.19 o
  18   2   3      839.02      996.49    149.56 o
  20   2   3    15879.34    15004.74    424.83 o
  22   2   3    22340.58    22159.71    625.85 o
  24   2   3     7566.47     7592.13    455.28 o
  26   2   3       45.55     -208.74    306.65 o
  28   2   3     6527.60     6258.51    574.40 o
  30   2   3     5179.11     5133.65    453.11 o
  32   2   3      679.54     -343.26    572.42 o
  34   2   3      108.04     -608.16    649.90 o
  36   2   3     1088.91     -148.84    715.44 o
 -37   3   3      111.99      409.82    807.92 o
 -35   3   3      196.86     1363.00    746.27 o
 -33   3   3       34.48     -418.93    644.52 o
 -31   3   3      196.83     -252.75    491.24 o
 -29   3   3      720.69     1079.86    555.54 o
 -27   3   3      933.52      890.40    627.15 o
 -25   3   3       15.82        3.92    390.73 o
 -23   3   3      164.03      -60.49    338.01 o
 -21   3   3     2206.88     2957.36    369.54 o
 -19   3   3       41.35      349.71    295.63 o
 -17   3   3     7865.94     7496.29    433.53 o
 -15   3   3    27659.90    26911.49    799.37 o
 -13   3   3     6812.63     7291.66    362.75 o
 -11   3   3     3799.02     3865.55    192.18 o
  -9   3   3    15927.44    15855.62    370.72 o
  -7   3   3     9720.33     9610.13    257.40 o
  -5   3   3      332.20      364.83     89.09 o
  -3   3   3     3672.93     3738.48    127.19 o
  -1   3   3    17056.08    18451.90    303.17 o
   1   3   3     1886.17     2800.78    559.05 o
   3   3   3     2267.51     2732.57    117.49 o
   5   3   3     6204.82     6201.16    164.03 o
   7   3   3    29072.78    30593.55    560.80 o
   9   3   3     6037.21     5976.60    180.22 o
  11   3   3       97.91      398.96    143.10 o
  13   3   3     6551.81     6416.69    208.65 o
  15   3   3     2455.46     3572.91    176.04 o
  17   3   3       22.49       82.64    203.21 o
  19   3   3      448.41      466.18    222.43 o
  21   3   3     1865.28     1970.18    292.41 o
  23   3   3      223.47      383.85    308.83 o
  25   3   3      656.18      368.37    351.82 o
  27   3   3       96.69     -124.71    377.03 o
  29   3   3       55.74      303.60    450.26 o
  31   3   3      204.27      349.74    547.61 o
  33   3   3        2.37     -381.81    771.15 o
  35   3   3      255.40     -770.92    770.92 o
 -34   4   3      136.15      577.17    811.93 o
 -32   4   3      716.47      676.45    630.27 o
 -30   4   3     4473.66     3463.73    736.60 o
 -28   4   3     5192.52     4537.10    635.23 o
 -26   4   3       17.76      693.53    494.75 o
 -24   4   3     7907.78     8311.19    632.21 o
 -22   4   3    17020.98    17696.85    790.75 o
 -20   4   3     6681.99     7717.29    540.46 o
 -18   4   3     1038.40     1077.38    460.63 o
 -16   4   3    31678.70    31890.85    956.40 o
 -14   4   3    52252.36    49690.18    978.03 o
 -12   4   3    12640.38    11995.77    414.55 o
 -10   4   3    37967.34    35564.40    731.29 o
  -8   4   3   142033.48   142119.50   2834.03 o
  -6   4   3    66280.66    66348.34   1389.34 o
  -4   4   3      136.14      164.15    108.47 o
  -2   4   3   135942.23   138357.70   2114.03 o
   0   4   3    88774.31    85683.85   1457.83 o
   2   4   3    36784.50    36844.21    639.31 o
   4   4   3     2970.86     3338.19    181.60 o
   6   4   3    39325.16    38025.49    652.05 o
   8   4   3    39542.12    37551.30    649.28 o
  10   4   3     7881.31     8783.55    281.04 o
  12   4   3     9029.91     9448.91    282.35 o
  14   4   3    31909.09    31643.20    590.79 o
  16   4   3    19378.94    19273.02    433.89 o
  18   4   3     1730.48     1909.68    198.61 o
  20   4   3     4793.65     5452.52    364.55 o
  22   4   3    20079.90    20310.48    677.02 o
  24   4   3     7575.53     7853.51    579.49 o
  26   4   3      190.63     -184.04    439.19 o
  28   4   3     5705.93     5942.22   1060.96 o
  30   4   3     5936.39     5419.16    611.57 o
  32   4   3     1203.75      323.91    606.50 o
  34   4   3       68.47     -520.47   1020.57 o
 -33   5   3       36.34      566.01    761.83 o
 -31   5   3      396.47      -37.59    653.98 o
 -29   5   3     1022.11      883.67    651.43 o
 -27   5   3      174.77      577.35    591.31 o
 -25   5   3      572.88     1205.40    543.07 o
 -23   5   3     5967.04     6059.72    849.24 o
 -21   5   3    14200.60    15638.85    794.42 o
 -19   5   3        4.03      227.12    357.70 o
 -17   5   3     5914.82     5756.22    557.88 o
 -15   5   3    10283.30    10033.58    400.87 o
 -13   5   3     1912.59     1844.97    259.24 o
 -11   5   3     3627.29     4661.42    409.29 o
  -9   5   3    12375.27    11559.29    515.67 o
  -7   5   3    13813.19    13512.29    549.11 o
  -5   5   3      608.43      582.91    166.95 o
  -3   5   3     2818.65     2792.42    191.67 o
  -1   5   3     9937.45    10914.20    334.71 o
   1   5   3    17763.28    18870.57    492.36 o
   3   5   3      963.37      888.59    178.33 o
   5   5   3    16657.52    17014.01    512.42 o
   7   5   3     8256.37     9736.32    511.41 o
   9   5   3     4551.25     4675.30    275.39 o
  11   5   3      805.93     1103.13    258.98 o
  13   5   3     6019.75     6629.95    338.79 o
  15   5   3     5362.84     6435.03    285.54 o
  17   5   3      767.72     1108.45    315.27 o
  19   5   3     1091.90      758.93    358.09 o
  21   5   3      383.67      137.99    387.63 o
  23   5   3      656.05      942.88    440.73 o
  25   5   3      314.01      578.21    504.10 o
  27   5   3      159.49      714.06    546.08 o
  29   5   3     1014.97     1051.58    626.18 o
  31   5   3     1052.19      324.13    689.53 o
 -30   6   3      510.10     1372.38   1103.73 o
 -28   6   3      722.53      224.39   1409.57 o
 -26   6   3        6.14     -326.54    651.63 o
 -24   6   3     1387.84     1685.55    601.20 o
 -22   6   3     1783.03     2044.48    523.48 o
 -20   6   3      269.35       95.89    449.05 o
 -18   6   3      343.09      913.93    420.79 o
 -16   6   3     3295.11     2777.35    413.36 o
 -14   6   3     1965.34     1825.30    322.26 o
 -12   6   3       39.78     -278.43    278.43 o
 -10   6   3     2111.44     1928.87    346.41 o
  -8   6   3     2721.04     3227.70    402.89 o
  -6   6   3     2751.66     2971.25    274.69 o
  -4   6   3     1896.64     1667.14    234.68 o
  -2   6   3     1619.94     1547.06    271.47 o
   0   6   3    10534.88    10356.43    610.91 o
   2   6   3    16071.14    16024.58    581.27 o
   4   6   3     6994.58     6792.97    434.29 o
   6   6   3     5286.64     6081.93    405.16 o
   8   6   3    21053.30    19615.94    844.70 o
  10   6   3     5595.09     5002.67    317.38 o
  12   6   3     4071.01     3971.54    353.40 o
  14   6   3    15109.93    15507.79    676.35 o
  16   6   3     3793.78     4311.05    428.60 o
  18   6   3      196.34      283.43    389.74 o
  20   6   3     3479.16     4171.28    500.81 o
  22   6   3     3082.78     2873.64    527.09 o
  24   6   3      238.91      665.90    556.43 o
  26   6   3      100.50      365.61    621.52 o
  28   6   3      748.82     1239.40    685.70 o
  30   6   3     1014.26     1086.61   1480.31 o
 -27   7   3       22.08      551.65    907.44 o
 -25   7   3      772.98     2194.47    754.44 o
 -23   7   3     3024.45     2540.43    702.22 o
 -21   7   3     4660.62     4257.70    645.31 o
 -19   7   3       86.76      392.62    597.86 o
 -17   7   3     2253.27     2820.21   1826.77 o
 -15   7   3     7087.74     7561.73    620.54 o
 -13   7   3     4958.99     4516.80    481.76 o
 -11   7   3       61.35      339.32    354.23 o
  -9   7   3    11048.25    10127.99    671.44 o
  -7   7   3    20901.82    21266.35   1066.83 o
  -5   7   3     4355.55     3762.21    385.33 o
  -3   7   3     4015.39     4581.47    632.69 o
  -1   7   3    19280.12    19366.64    717.17 o
   1   7   3    15952.37    16045.30    914.90 o
   3   7   3       95.58      -10.50    375.50 o
   5   7   3    12582.86    12067.24    705.20 o
   7   7   3    11271.65    11788.02    615.59 o
   9   7   3     3853.42     4095.47    414.46 o
  11   7   3        3.06      -53.14    400.76 o
  13   7   3     4384.76     4276.45    469.74 o
  15   7   3     7163.96     8469.12    968.31 o
  17   7   3     2603.29     2221.52    501.34 o
  19   7   3      541.36       -3.87    498.79 o
  21   7   3     2847.16     2952.36    605.60 o
  23   7   3     2762.67     3048.35    644.40 o
  25   7   3      262.84     1220.25    698.05 o
 -22   8   3      309.23      191.95    731.00 o
 -20   8   3        0.59      117.91    669.62 o
 -18   8   3      435.42      153.85    631.47 o
 -16   8   3      687.08     1031.00    613.15 o
 -14   8   3       28.16       43.50    556.30 o
 -12   8   3       37.14       69.53    644.40 o
 -10   8   3      285.37      782.14    491.80 o
  -8   8   3      281.07      325.20    501.63 o
  -6   8   3       47.19      444.88    556.78 o
  -4   8   3       31.30     -122.92    567.19 o
  -2   8   3       41.24     -323.49    422.68 o
   0   8   3      118.58     -143.95    427.56 o
   2   8   3      422.32      778.27    441.31 o
   4   8   3      161.24      451.28    433.75 o
   6   8   3     1418.69     2170.57    522.26 o
   8   8   3      750.45      287.01    621.21 o
  10   8   3       65.82      247.76    514.57 o
  12   8   3      150.74       22.92    501.59 o
  14   8   3      302.86      360.13    510.69 o
  16   8   3      100.40      -69.29    552.91 o
  18   8   3        3.47     -587.27    587.27 o
  20   8   3       18.40      643.05    670.10 o
  22   8   3       33.09      316.20    722.30 o
 -17   9   3      509.03     -988.45    988.45 o
 -15   9   3     1061.30      601.70    970.29 o
 -13   9   3      355.76      525.42    723.79 o
 -11   9   3       92.65     -361.86    681.28 o
  -9   9   3     1412.89     1267.58    608.09 o
  -7   9   3     1355.40     1131.03    651.54 o
  -5   9   3      590.58     -318.63    584.02 o
  -3   9   3       59.65     -428.74    645.21 o
  -1   9   3     1307.46       63.04    651.55 o
   1   9   3     2410.83      802.38    730.81 o
   3   9   3      440.52      685.88    584.07 o
   5   9   3     1097.78     1644.16    596.97 o
   7   9   3     3147.49     2839.85    630.17 o
   9   9   3     1461.68     1880.43    622.94 o
  11   9   3       31.73      439.87    738.65 o
  13   9   3     1324.52      781.15    792.86 o
  15   9   3     1439.00     1960.12    751.24 o
  -2  10   3      276.67    -1075.96   1075.96 o
   0  10   3     1076.43      831.30   1191.78 o
   2  10   3      437.46      250.30   1135.15 o
 -38   0   4       82.73    -1094.49   1094.49 o
 -36   0   4     2159.77     2122.01    792.46 o
 -34   0   4     3802.47     3755.03    770.98 o
 -32   0   4      961.16     1408.76    627.43 o
 -30   0   4     2729.21     2545.35    566.94 o
 -28   0   4    14875.46    15591.03   1314.96 o
 -26   0   4    26656.21    27374.96   1132.24 o
 -24   0   4     1860.38     2235.95    411.42 o
 -22   0   4    29427.38    29947.86   1115.08 o
 -20   0   4    99010.15    96499.65   2764.48 o
 -18   0   4    43331.22    42148.95   1104.49 o
 -16   0   4      157.88      566.03    182.72 o
 -14   0   4    56425.10    51328.31    975.83 o
 -12   0   4   170496.45   173792.97   3069.05 o
 -10   0   4    66133.39    66877.20   1105.50 o
  -8   0   4   153738.02   154179.33   2468.86 o
  -6   0   4   421866.94   442517.91   7006.05 o
  -4   0   4   175631.84   182932.59   2909.85 o
  -2   0   4     3785.57     3947.59    113.92 o
   0   0   4   375950.56   421720.84   6662.97 o
   2   0   4   183155.73   189156.25   3011.99 o
   4   0   4    22403.34    25913.16    449.64 o
   6   0   4    24342.42    24613.81    441.23 o
   8   0   4    60620.32    60054.87   1005.49 o
  10   0   4   113282.73   110724.03   1814.68 o
  12   0   4   134591.44   142214.77   2378.10 o
  14   0   4      233.86      187.12    171.61 o
  16   0   4    57759.41    58715.53   2093.46 o
  18   0   4    63071.66    66760.49   2671.76 o
  20   0   4    10977.14    11228.98    606.74 o
  22   0   4     6133.65     6504.92    441.93 o
  24   0   4    33991.54    36355.33   1070.02 o
  26   0   4    16019.13    16415.21    702.49 o
  28   0   4      130.24        1.15    376.12 o
  30   0   4     6163.75     7177.69    767.93 o
  32   0   4     6783.41     7003.36    845.14 o
  34   0   4     2071.45     2786.41    968.50 o
  36   0   4        5.38     1460.92    903.18 o
 -37   1   4       36.95       39.68    762.86 o
 -35   1   4      558.80     1366.17    715.45 o
 -33   1   4      895.99      295.42    456.13 o
 -31   1   4       25.85        4.38    394.02 o
 -29   1   4     1513.28     1668.32    308.69 o
 -27   1   4     5708.47     5510.31    374.41 o
 -25   1   4     1018.18      632.16    269.13 o
 -23   1   4      248.72      148.57    232.88 o
 -21   1   4    12428.30    11894.26    420.89 o
 -19   1   4    12879.91    14874.60    468.34 o
 -17   1   4      212.62      101.90    141.28 o
 -15   1   4    25762.65    24260.94   1065.21 o
 -13   1   4    24674.22    23450.33    399.19 o
 -11   1   4     9390.90     9450.62    188.69 o
  -9   1   4     5596.51     5463.82    109.84 o
  -7   1   4    29551.14    29572.90    362.11 o
  -5   1   4     8309.93     7944.60    128.89 o
  -3   1   4    21997.15    21824.56    302.36 o
  -1   1   4    16973.40    16498.83    242.53 o
   1   1   4     4427.45     4019.44     85.85 o
   3   1   4    67016.84    67401.48    783.72 o
   5   1   4     5449.76     5151.00    104.79 o
   7   1   4    25531.50    24995.10    345.88 o
   9   1   4    24540.28    22392.76    305.06 o
  11   1   4    13577.42    12584.84    312.68 o
  13   1   4      819.17      946.20    109.12 o
  15   1   4     5542.52     5251.10    277.88 o
  17   1   4     5252.04     5565.43    364.08 o
  19   1   4     2353.08     2397.84    187.20 o
  21   1   4       77.21      190.77    196.39 o
  23   1   4      408.45      275.11    223.50 o
  25   1   4     1429.51     1384.52    261.71 o
  27   1   4     1802.64     1105.00    320.90 o
  29   1   4       47.43        2.35    349.16 o
  31   1   4      504.15      -75.52    480.63 o
  33   1   4     1031.81      452.45    592.12 o
  35   1   4      244.44     -150.96    673.08 o
 -38   2   4       74.65      376.29    783.12 o
 -36   2   4      779.83     1104.02    949.84 o
 -34   2   4     1359.98     1636.66    622.94 o
 -32   2   4       63.15     -172.59    554.57 o
 -30   2   4     1136.32      963.18    428.44 o
 -28   2   4     5114.18     5434.49    446.28 o
 -26   2   4     9188.38     9876.97    673.95 o
 -24   2   4       91.07      -20.61    240.46 o
 -22   2   4    12462.13    13236.34    446.19 o
 -20   2   4    30413.90    29857.61    679.83 o
 -18   2   4     5413.88     4608.45    350.05 o
 -16   2   4       92.59      292.80    214.12 o
 -14   2   4     5977.86     5696.46    464.92 o
 -12   2   4    16844.96    16083.86    460.12 o
 -10   2   4    11088.67    10884.72    248.32 o
  -8   2   4     2772.24     2573.82    106.76 o
  -6   2   4    49885.83    50012.93    730.46 o
  -4   2   4    43215.90    44027.33    577.29 o
  -2   2   4    86633.90    86708.48   1105.68 o
   0   2   4    56575.94    58567.25    722.99 o
   2   2   4    89194.33    89199.03   1080.25 o
   4   2   4    98440.38   100963.41   1220.71 o
   6   2   4      752.12     1029.95     69.97 o
   8   2   4    76907.96    77644.66    960.36 o
  10   2   4   144619.25   147836.50   2087.38 o
  12   2   4    69510.74    73039.16   1015.34 o
  14   2   4    10556.98    10521.04    258.63 o
  16   2   4    47087.61    46366.98   1202.64 o
  18   2   4    25028.64    23888.75    964.43 o
  20   2   4       51.54      572.77    185.42 o
  22   2   4     5780.17     5868.31    335.82 o
  24   2   4    14567.11    15051.62   1178.39 o
  26   2   4     1861.48     1889.04    357.09 o
  28   2   4       19.79     -359.95    359.95 o
  30   2   4     2094.09     1433.17    425.78 o
  32   2   4     2015.67      938.25    589.59 o
  34   2   4      574.21     -654.10   1074.80 o
  36   2   4        3.43     -743.77    743.77 o
 -37   3   4      558.15     1264.44    841.53 o
 -35   3   4     2442.59     2930.54    806.52 o
 -33   3   4     1461.61     1501.89    942.33 o
 -31   3   4      345.26      812.64    598.35 o
 -29   3   4     6507.58     6208.50    648.07 o
 -27   3   4     8085.09     8193.35    654.94 o
 -25   3   4      599.08      576.14    399.21 o
 -23   3   4     1309.48     1839.97    367.07 o
 -21   3   4     7051.45     6430.20    610.24 o
 -19   3   4    27555.54    26680.13    862.04 o
 -17   3   4     3125.62     3938.96    337.92 o
 -15   3   4    12470.39    12509.65    499.20 o
 -13   3   4    68326.46    67039.70   1409.76 o
 -11   3   4    83859.40    84099.59   1525.56 o
  -9   3   4      135.35      143.32     99.25 o
  -7   3   4    67447.12    67311.84   1231.02 o
  -5   3   4   164616.63   166016.56   2621.19 o
  -3   3   4    52194.63    51425.46    723.33 o
  -1   3   4    25191.43    23539.79    352.40 o
   1   3   4    88421.82    86360.89   1114.94 o
   3   3   4   126970.35   128253.98   1626.29 o
   5   3   4    21321.74    21710.55    340.36 o
   7   3   4    49921.16    49880.04    715.09 o
   9   3   4    67993.27    66478.89    932.26 o
  11   3   4    63729.65    61699.83    876.93 o
  13   3   4     2110.18     2110.59    145.83 o
  15   3   4    18408.31    18632.84    383.94 o
  17   3   4    44830.10    43951.13   1100.19 o
  19   3   4    23620.83    23827.22    617.11 o
  21   3   4     1181.99     1192.80    253.28 o
  23   3   4    12147.93    12245.98    543.60 o
  25   3   4    10970.32    11375.88    579.71 o
  27   3   4     2864.06     2598.84    415.50 o
  29   3   4      781.59     1225.48    857.24 o
  31   3   4     3041.59     3489.82    546.79 o
  33   3   4     1895.12      718.03    711.89 o
  35   3   4      121.76     -566.58    944.58 o
 -34   4   4        2.47      134.20   1117.35 o
 -32   4   4      102.00      -91.73    756.17 o
 -30   4   4       21.36       62.53    642.29 o
 -28   4   4      215.89      414.95    559.84 o
 -26   4   4       36.60     1078.24    490.92 o
 -24   4   4        5.68      349.05    423.70 o
 -22   4   4      172.18      363.60    376.29 o
 -20   4   4       54.84      615.16    327.31 o
 -18   4   4       42.52      105.18    278.86 o
 -16   4   4     3495.20     3487.17    363.52 o
 -14   4   4     2383.40     2247.04    213.38 o
 -12   4   4      529.91      635.12    177.42 o
 -10   4   4       33.37      174.34    137.35 o
  -8   4   4      149.58      162.13    132.46 o
  -6   4   4      551.84      830.44    139.91 o
  -4   4   4      835.14      918.24    111.13 o
  -2   4   4      403.79      472.74    106.65 o
   0   4   4     2248.07     2517.24    176.20 o
   2   4   4     3648.40     4142.21    183.64 o
   4   4   4    14980.34    14528.59    358.74 o
   6   4   4     4947.90     4796.29    207.97 o
   8   4   4      590.21      742.10    120.06 o
  10   4   4      162.12       36.11    132.12 o
  12   4   4      508.30      605.99    150.83 o
  14   4   4      708.69      680.54    159.25 o
  16   4   4      631.16      505.92    176.52 o
  18   4   4       39.23      258.80    210.76 o
  20   4   4       64.43      477.66    303.94 o
  22   4   4       16.84      508.06    332.30 o
  24   4   4      292.83      449.91    393.92 o
  26   4   4      481.31     -331.55    451.60 o
  28   4   4      146.48      141.78    505.23 o
  30   4   4       43.28       59.80    550.68 o
  32   4   4       18.39       42.34    626.68 o
 -33   5   4      638.64      698.19    743.32 o
 -31   5   4      146.53     -753.55    756.48 o
 -29   5   4     2320.57     2315.15   1082.05 o
 -27   5   4     3597.25     3869.50    640.99 o
 -25   5   4      506.88      637.14    524.06 o
 -23   5   4      753.19     1176.74    488.36 o
 -21   5   4     1973.93     2662.83    486.22 o
 -19   5   4     7815.08     8105.14    587.27 o
 -17   5   4      376.04     -208.81    314.45 o
 -15   5   4     4271.14     5229.20    360.88 o
 -13   5   4    22072.06    21119.38    626.44 o
 -11   5   4    19957.16    20180.77    605.25 o
  -9   5   4       17.52      -23.33    206.64 o
  -7   5   4    15555.20    15797.55    440.53 o
  -5   5   4    45644.51    43597.43    815.03 o
  -3   5   4    15077.06    13639.40    395.91 o
  -1   5   4     1495.88     1628.50    173.75 o
   1   5   4    31713.84    30581.74    758.96 o
   3   5   4    42639.36    43409.81    900.13 o
   5   5   4    13360.52    12145.17    557.92 o
   7   5   4    11037.01    10395.40    353.69 o
   9   5   4    42434.48    41291.76    818.27 o
  11   5   4    23416.05    23498.42    558.38 o
  13   5   4      367.62      352.14    209.36 o
  15   5   4    12510.86    13968.73    449.08 o
  17   5   4    16062.80    16927.71    586.55 o
  19   5   4     5012.98     5787.65    401.54 o
  21   5   4      928.72      806.21    407.29 o
  23   5   4     5512.60     5867.81    546.14 o
  25   5   4     3830.42     4031.37    726.23 o
  27   5   4      813.73     -114.46    549.18 o
  29   5   4      232.01       67.58    605.65 o
  31   5   4     1426.97     1045.28    675.18 o
 -30   6   4      361.44      946.21    828.96 o
 -28   6   4     1537.10     1115.11    897.12 o
 -26   6   4      820.45      272.52    661.52 o
 -24   6   4       24.24     -711.21    711.21 o
 -22   6   4     1735.64     1994.45    514.79 o
 -20   6   4     4651.87     3899.12    521.05 o
 -18   6   4     1957.76     1619.86    495.19 o
 -16   6   4      911.32     1096.78    408.01 o
 -14   6   4     8074.59     8210.70    499.13 o
 -12   6   4    10415.46    10103.59    511.06 o
 -10   6   4     4148.65     3970.51    349.62 o
  -8   6   4     2221.80     2782.69    316.17 o
  -6   6   4    20454.35    20512.79    564.11 o
  -4   6   4    15274.13    15527.32    556.72 o
  -2   6   4     1886.84     1785.21    269.99 o
   0   6   4     4240.45     5284.66    371.20 o
   2   6   4    27716.42    27840.15    785.66 o
   4   6   4    34112.66    34013.75    900.19 o
   6   6   4     3593.23     3829.23    333.36 o
   8   6   4     9878.12    10527.59    473.12 o
  10   6   4    18925.90    19050.76    607.82 o
  12   6   4     6135.22     7146.24    432.54 o
  14   6   4     1444.98     1380.38    313.79 o
  16   6   4    11669.40    12408.14    672.40 o
  18   6   4     6503.95     7688.47    578.70 o
  20   6   4      533.91      610.03    473.93 o
  22   6   4      900.09      803.76    518.34 o
  24   6   4     2971.91     3737.63    613.10 o
  26   6   4     2096.06     2119.89    747.31 o
  28   6   4       16.75     -396.33    685.13 o
 -27   7   4      362.36      -40.23   1137.48 o
 -25   7   4      175.10      801.57    723.79 o
 -23   7   4        1.06      -96.52   1049.08 o
 -21   7   4       88.38        1.93    549.64 o
 -19   7   4       26.70      461.90    539.10 o
 -17   7   4       12.03      423.74    547.24 o
 -15   7   4      732.82      362.84    569.92 o
 -13   7   4     1305.91     1097.09    378.96 o
 -11   7   4      216.91      480.65    352.85 o
  -9   7   4      522.78     -142.10    426.78 o
  -7   7   4     2334.39     2123.66    384.22 o
  -5   7   4      189.13      330.90    291.95 o
  -3   7   4       56.48      195.74    289.33 o
  -1   7   4     1262.59     1470.43    342.43 o
   1   7   4      498.38      270.08    333.64 o
   3   7   4       28.20     -213.11    378.46 o
   5   7   4        0.17       87.84    340.84 o
   7   7   4      118.04      197.87    321.51 o
   9   7   4      667.78      590.53    333.63 o
  11   7   4       11.09       -6.65    373.67 o
  13   7   4      266.09       65.61    399.65 o
  15   7   4      213.36      622.01    442.59 o
  17   7   4       26.01      101.34    453.24 o
  19   7   4      227.56      570.14    506.56 o
  21   7   4       26.04      562.86    628.49 o
  23   7   4       44.03     -277.80    629.19 o
  25   7   4       20.45      858.33    721.25 o
 -22   8   4      930.92      959.83    758.11 o
 -20   8   4     2754.28     2188.49    801.64 o
 -18   8   4     1780.79       93.73    827.56 o
 -16   8   4      305.45      820.96    696.46 o
 -14   8   4     5521.42     4887.55    909.45 o
 -12   8   4     7020.61     6376.11    727.58 o
 -10   8   4      952.09     1105.76    488.55 o
  -8   8   4     4671.77     4209.48    508.24 o
  -6   8   4    12763.19    12154.65    729.60 o
  -4   8   4     4658.53     4032.94    511.74 o
  -2   8   4      359.58      209.18    394.59 o
   0   8   4     5859.21     6130.55    476.42 o
   2   8   4     7987.65     7808.83    507.40 o
   4   8   4     2870.78     3001.84    438.09 o
   6   8   4      112.79      317.36    421.01 o
   8   8   4     2116.90     3288.60    581.25 o
  10   8   4     2808.51     2704.53    506.17 o
  12   8   4     1050.66      742.14    499.97 o
  14   8   4       89.98       34.37    523.77 o
  16   8   4     2509.48     1323.71    809.20 o
  18   8   4     1688.49     1288.92    622.67 o
  20   8   4      440.12     1203.30    786.47 o
 -17   9   4       14.58     -662.13    979.99 o
 -15   9   4      628.87      418.81    953.89 o
 -13   9   4      971.64     2219.92    953.89 o
 -11   9   4      258.67      920.47    885.73 o
  -9   9   4       33.95     -253.06    781.03 o
  -7   9   4      354.24     -133.28    820.70 o
  -5   9   4      908.11     -123.75    841.66 o
  -3   9   4      493.36       98.68    875.95 o
  -1   9   4       19.88     -538.95    668.70 o
   1   9   4      747.22     -110.74    669.28 o
   3   9   4     1986.46     1368.32    750.44 o
   5   9   4       79.42      240.25    756.83 o
   7   9   4      720.16     1387.67    761.02 o
   9   9   4      880.33     1005.11    919.89 o
  11   9   4      450.34      -21.30   1311.02 o
  13   9   4       13.15     -326.12    829.69 o
  15   9   4      125.08     -395.87    898.58 o
 -37   1   5       11.56     1249.93    699.16 o
 -35   1   5      885.27      461.61    604.12 o
 -33   1   5     4610.00     3523.68    584.69 o
 -31   1   5     3275.92     4133.65    463.81 o
 -29   1   5        1.21      140.17    303.92 o
 -27   1   5    10807.55    10923.80    564.79 o
 -25   1   5    21160.13    22518.56    823.51 o
 -23   1   5     5411.15     6251.50    364.52 o
 -21   1   5     5265.53     5151.64    285.81 o
 -19   1   5    32502.69    31934.02    641.82 o
 -17   1   5    68955.53    69954.83   1213.29 o
 -15   1   5    20078.32    20474.77    395.23 o
 -13   1   5     1211.54      978.41     78.52 o
 -11   1   5    88724.83    83731.80   1021.99 o
  -9   1   5   156682.97   162833.72   1850.81 o
  -7   1   5     2562.03     2755.16    104.19 o
  -5   1   5    67807.94    68786.61    798.15 o
  -3   1   5   256464.59   273771.59   3395.25 o
  -1   1   5   110972.97   112128.12   1413.37 o
   1   1   5     1273.50     1355.14     55.92 o
   3   1   5   160801.28   168167.23   1907.37 o
   5   1   5   170113.58   169371.16   1924.64 o
   7   1   5    45866.13    44741.88    546.57 o
   9   1   5    19573.26    18356.82    267.32 o
  11   1   5    80337.01    76631.66   1058.64 o
  13   1   5    72876.86    69193.44   1443.16 o
  15   1   5     4444.50     4350.43    246.84 o
  17   1   5    29765.04    29836.49   1008.56 o
  19   1   5    38228.71    37306.17   1229.28 o
  21   1   5    26036.16    26499.38    984.38 o
  23   1   5      382.20      132.50    236.44 o
  25   1   5     8499.96     8855.94    415.58 o
  27   1   5     8815.57     8823.48    497.03 o
  29   1   5     1717.81     1879.25    382.70 o
  31   1   5      538.85     -121.77    491.94 o
  33   1   5     1966.43     1870.92    569.13 o
  35   1   5     2318.47     2624.60    735.06 o
 -38   2   5      193.40      602.98    794.67 o
 -36   2   5       27.99      883.85    712.11 o
 -34   2   5     1639.11      907.95    629.79 o
 -32   2   5     1911.42     1237.72    742.02 o
 -30   2   5      786.07      471.68    504.15 o
 -28   2   5     1566.32     1745.60    371.95 o
 -26   2   5     8555.92     9066.92    518.06 o
 -24   2   5     7243.89     6853.19    392.64 o
 -22   2   5     2094.68     2048.08    241.71 o
 -20   2   5    10907.99    10349.60    740.63 o
 -18   2   5    44004.62    42252.63   1228.15 o
 -16   2   5    16458.26    14263.58    925.23 o
 -14   2   5       64.17       67.10    145.22 o
 -12   2   5    21115.58    20346.13    407.66 o
 -10   2   5    51021.44    52028.75   1055.03 o
  -8   2   5    54356.06    52678.45    731.20 o
  -4   2   5   103026.42   101493.43   1226.75 o
  -2   2   5    95031.81    91347.96   1173.15 o
   0   2   5    25962.22    26056.41    378.32 o
   2   2   5    19612.39    20228.91    274.41 o
   4   2   5   166292.88   170753.75   1946.85 o
   6   2   5    86526.04    86453.94   1062.56 o
   8   2   5      309.58      277.58     95.79 o
  10   2   5    64775.72    66972.09    935.08 o
  12   2   5    79466.98    74917.53   1259.08 o
  14   2   5    31396.18    31272.69    718.55 o
  16   2   5     1744.30     1836.83    171.03 o
  18   2   5    34486.62    33960.16   1582.51 o
  20   2   5    16539.65    16306.31    834.91 o
  22   2   5     1960.56     2316.89    262.10 o
  24   2   5     1550.32     1522.46    346.27 o
  26   2   5     5146.13     5007.30    607.82 o
  28   2   5     4707.43     3965.61    426.58 o
  30   2   5      191.59     -410.44    410.44 o
  32   2   5     1171.23      -25.89    791.16 o
  34   2   5     1324.05     -177.29    734.83 o
 -37   3   5        4.46     1349.47    859.49 o
 -35   3   5       45.13     -756.68    756.68 o
 -33   3   5      418.51     1307.65    729.52 o
 -31   3   5      702.17     1590.30    602.26 o
 -29   3   5       58.10       30.00    501.43 o
 -27   3   5     2024.35     1238.37    472.46 o
 -25   3   5     3827.96     3553.79    457.85 o
 -23   3   5     2743.50     2555.49    465.37 o
 -21   3   5     8691.86     7756.43    554.80 o
 -19   3   5     7963.99     8120.19    502.08 o
 -17   3   5    12377.64    12134.60    522.20 o
 -15   3   5      361.80      334.28    258.81 o
 -13   3   5     2069.00     3616.72    548.94 o
 -11   3   5     2995.32     2645.67    164.51 o
  -9   3   5     3894.37     4329.87    189.42 o
  -7   3   5     8631.93     9568.37    261.29 o
  -5   3   5      567.10      689.32     76.21 o
  -3   3   5    20505.57    19700.11    326.07 o
  -1   3   5      176.58      243.77     68.37 o
   1   3   5       20.36      437.78     72.31 o
   3   3   5    20403.58    20727.47    327.08 o
   5   3   5     2918.56     2933.28    124.44 o
   7   3   5      538.07      582.43     94.03 o
   9   3   5     1644.63     1682.67    116.55 o
  11   3   5     5076.76     4910.35    233.97 o
  13   3   5      273.24      301.77    167.31 o
  15   3   5       17.76      222.88    155.96 o
  17   3   5     2784.94     3035.77    216.14 o
  19   3   5      220.31      365.08    204.20 o
  21   3   5      575.24      846.59    264.31 o
  23   3   5       20.13      128.43    280.84 o
  25   3   5      113.86       92.68    351.00 o
  27   3   5      428.16     1226.62    398.22 o
  29   3   5      124.86      504.86    467.72 o
  31   3   5       19.95     -224.88    534.08 o
  33   3   5      454.40      940.07    731.01 o
 -34   4   5     1576.36     2204.74    902.55 o
 -32   4   5     3432.88     2528.18    775.48 o
 -30   4   5     1097.96      694.57    641.07 o
 -28   4   5     1552.36     1037.88    578.99 o
 -26   4   5    10591.20    10986.02   1174.38 o
 -24   4   5    11376.09    11795.41    889.76 o
 -22   4   5     2322.70     2908.33    416.23 o
 -20   4   5    14102.36    14078.12    672.80 o
 -18   4   5    56251.57    57937.57   1540.96 o
 -16   4   5    28435.83    27938.68    866.84 o
 -14   4   5     1180.83     1280.11    187.68 o
 -12   4   5    53469.09    49993.93   1384.07 o
 -10   4   5    85687.98    84405.46   1554.44 o
  -8   4   5    17269.93    16498.60    414.66 o
  -6   4   5    36645.81    36245.79    668.11 o
  -4   4   5   137701.89   137156.86   2266.14 o
  -2   4   5    31490.33    29813.71    533.20 o
   0   4   5      878.95     1106.72    126.45 o
   2   4   5    42722.20    41552.98   1047.79 o
   4   4   5    41385.30    40435.89    759.91 o
   6   4   5    13251.19    11442.97    326.17 o
   8   4   5       71.38      239.09    127.47 o
  10   4   5    14428.79    14037.25    386.17 o
  12   4   5    33189.13    32839.71    676.88 o
  14   4   5    36333.70    34544.29    645.61 o
  16   4   5      865.44      789.69    204.01 o
  18   4   5    18032.10    18491.99    733.64 o
  20   4   5    24336.24    25411.20    738.56 o
  22   4   5     4956.25     5465.76    424.09 o
  24   4   5      594.41     1605.44    399.91 o
  26   4   5     8403.40     7993.00    652.36 o
  28   4   5     5220.64     5433.91    571.37 o
  30   4   5      247.96       53.82    581.50 o
  32   4   5     1299.97      981.10    647.51 o
 -33   5   5      644.67     -554.41    951.33 o
 -31   5   5      943.63      271.23   1103.45 o
 -29   5   5      127.71      577.20    679.44 o
 -27   5   5     1308.70     1445.85    622.34 o
 -25   5   5     3204.83     3963.43    602.54 o
 -23   5   5      882.48     1530.08    548.98 o
 -21   5   5        8.04      -86.65    469.54 o
 -19   5   5     2740.29     2476.61    401.86 o
 -17   5   5     4759.44     4830.98    426.29 o
 -15   5   5       39.50     -196.93    222.05 o
 -13   5   5     5804.95     6238.51    383.08 o
 -11   5   5    10194.95     9811.42    437.88 o
  -9   5   5     4218.06     4055.69    223.45 o
  -7   5   5      119.98      459.71    177.20 o
  -5   5   5     1106.71     1280.93    165.69 o
  -3   5   5     8688.45     9019.61    284.02 o
  -1   5   5     6950.10     6955.74    270.47 o
   1   5   5      758.20      839.15    181.01 o
   3   5   5     3533.68     3859.76    228.87 o
   5   5   5    21778.02    21506.00    513.64 o
   7   5   5     6071.60     6186.90    328.74 o
   9   5   5     2947.67     3148.53    255.64 o
  11   5   5     7350.31     7924.14    394.00 o
  13   5   5     6501.20     6819.93    393.76 o
  15   5   5      429.82      367.04    267.73 o
  17   5   5      114.16      516.80    298.28 o
  19   5   5     2624.54     2682.59    360.60 o
  21   5   5     3357.49     3733.71    482.84 o
  23   5   5      551.09      571.10    466.56 o
  25   5   5       72.02     -495.97    495.97 o
  27   5   5     1350.24      510.81    657.19 o
  29   5   5     1753.79      877.60    625.70 o
  31   5   5      186.94      146.89    692.19 o
 -30   6   5       58.65     1834.05    870.29 o
 -28   6   5      391.79     1242.83    744.98 o
 -26   6   5     1097.22      721.06    706.04 o
 -24   6   5     1378.57     1273.93    589.12 o
 -22   6   5        5.53      175.87    556.78 o
 -20   6   5     1964.48     2502.82    556.22 o
 -18   6   5     4543.31     3921.67    495.35 o
 -16   6   5     1716.60     1791.67    323.45 o
 -14   6   5      144.89       18.98    288.28 o
 -12   6   5     2242.41     2492.48    314.97 o
 -10   6   5     4325.34     4456.17    362.55 o
  -8   6   5     2963.45     2816.11    318.81 o
  -6   6   5      699.37     1053.76    204.35 o
  -4   6   5     7098.22     7478.30    346.70 o
  -2   6   5    14085.21    12994.92    469.77 o
   0   6   5     4442.73     5001.84    534.04 o
   2   6   5     4446.57     4685.86    314.39 o
   4   6   5    18424.93    18233.75    573.62 o
   6   6   5     7319.80     7487.07    400.28 o
   8   6   5     1386.75     1431.18    273.99 o
  10   6   5    15432.72    14456.67    553.55 o
  12   6   5    11940.54    12209.83    535.61 o
  14   6   5     1361.98     1608.39    327.43 o
  16   6   5     1608.54     1331.02    396.79 o
  18   6   5     4795.10     4940.34    485.20 o
  20   6   5     1262.53      904.63    465.82 o
  22   6   5        9.06      559.40    521.08 o
  24   6   5      515.02      670.54    592.42 o
  26   6   5      798.96      753.39    642.25 o
  28   6   5      132.66     -423.53    716.09 o
 -27   7   5      828.99     -368.56    787.32 o
 -25   7   5     2111.64     1425.74    702.81 o
 -23   7   5      579.06      939.51    745.49 o
 -21   7   5       25.39      353.11    567.79 o
 -19   7   5      879.11      568.21    751.97 o
 -17   7   5     5201.78     5733.34    653.53 o
 -15   7   5     2000.91     1121.59    399.21 o
 -13   7   5     1210.87     1173.55    414.92 o
 -11   7   5    13356.59    13835.92    672.27 o
  -9   7   5    14663.42    15178.57    961.96 o
  -7   7   5      644.48      318.87    346.30 o
  -5   7   5     7203.88     8156.90    451.09 o
  -3   7   5    18414.28    19039.52    688.99 o
  -1   7   5     6567.69     6731.42    410.81 o
   1   7   5      897.36     1234.78    308.18 o
   3   7   5     7305.48     8609.80    486.75 o
   5   7   5    14371.32    15676.10    686.28 o
   7   7   5     3907.61     4062.58    455.86 o
   9   7   5     1110.27     1273.80    554.51 o
  11   7   5     8505.70     9052.08    522.73 o
  13   7   5     9124.05     9392.46    614.68 o
  15   7   5     1074.94     1082.49    457.53 o
  17   7   5     1627.50     1639.25    487.68 o
  19   7   5     6600.23     6157.06    609.24 o
  21   7   5     3658.54     3343.35    637.61 o
  23   7   5        4.62     -128.25    663.20 o
  25   7   5     1061.42     1847.17    863.75 o
 -22   8   5       39.76     -880.22    880.22 o
 -20   8   5       57.04     1390.54    848.57 o
 -18   8   5      180.46      919.27    658.81 o
 -16   8   5        3.81      120.97    646.87 o
 -14   8   5        0.40     -110.82    631.14 o
 -12   8   5       39.11      384.64    565.30 o
 -10   8   5       19.57     -438.01    438.01 o
  -8   8   5      385.10     -119.33    437.69 o
  -6   8   5      674.00      272.34    438.62 o
  -4   8   5       20.99     -279.31    445.51 o
  -2   8   5      337.66     -374.61    374.61 o
   0   8   5      454.33      201.03    399.63 o
   2   8   5       19.39      194.29    389.99 o
   4   8   5     1091.36     1258.94    409.84 o
   6   8   5     1988.52     1913.20    436.16 o
   8   8   5      515.53      110.82    516.55 o
  10   8   5       40.17     -464.16    464.16 o
  12   8   5      224.53      334.39    499.54 o
  14   8   5       37.79     -247.70    524.51 o
  16   8   5        7.79       88.37    845.57 o
  18   8   5        6.92      617.06    634.41 o
  20   8   5       10.13     -703.28    703.28 o
 -17   9   5      325.29    -1897.64   1897.64 o
 -15   9   5      148.50     -486.98    996.06 o
 -13   9   5      167.43     -611.06   1338.58 o
 -11   9   5     1155.25      803.15   1039.37 o
  -9   9   5     1562.79      612.42   1137.80 o
  -7   9   5      389.82      167.94    845.69 o
  -5   9   5      488.78     -392.94    762.61 o
  -3   9   5     1980.59     1096.71    774.12 o
  -1   9   5     1829.72     1560.19    787.23 o
   1   9   5       55.70     -148.55    874.02 o
   3   9   5     1749.42     2112.10    934.99 o
   5   9   5     3212.12     2967.65    780.50 o
   7   9   5     1117.96      822.20    776.91 o
   9   9   5      469.14      790.75   1695.52 o
  11   9   5     2643.74     3654.23   1688.98 o
  13   9   5     1771.76     1758.54    876.97 o
 -38   0   6     2320.79     3110.24   1228.35 o
 -36   0   6     1308.44     -204.72   1031.50 o
 -34   0   6       23.00      817.49    706.90 o
 -32   0   6     4251.26     4756.88    944.88 o
 -30   0   6    11843.65    12210.01   1519.68 o
 -28   0   6     4448.23     4085.62   1015.75 o
 -26   0   6     2393.77     1777.56    482.32 o
 -24   0   6    26469.08    24727.51   1396.78 o
 -22   0   6    20740.82    20969.01   1310.16 o
 -20   0   6    13883.47    13773.83    851.35 o
 -18   0   6    23486.96    21894.30    682.19 o
 -16   0   6   163497.73   166498.25   3346.89 o
 -14   0   6    57922.61    54728.51   1037.53 o
 -12   0   6    19410.76    21822.39    420.81 o
 -10   0   6   211195.33   222730.19   3564.31 o
  -8   0   6   198526.28   197999.03   3169.21 o
  -6   0   6    68101.97    69946.38   1149.16 o
  -4   0   6    77764.20    79212.21   1293.64 o
  -2   0   6   205571.67   212201.34   3384.80 o
   0   0   6    41565.13    39719.21    675.86 o
   2   0   6     3470.28     3920.54    141.55 o
   4   0   6     2911.99     2786.95    124.61 o
   6   0   6    99174.58   101179.98   1654.81 o
   8   0   6    65872.15    63375.82   1072.12 o
  10   0   6    12151.45    11330.11    357.42 o
  12   0   6     4519.67     4379.73    262.25 o
  14   0   6    52902.87    46005.97   1686.59 o
  16   0   6    53906.44    53594.20   2133.32 o
  18   0   6     7724.55     7569.83    455.14 o
  20   0   6    33860.92    35941.04   1270.40 o
  22   0   6    36467.91    39781.42   1159.17 o
  24   0   6    11609.85    13112.98   1098.06 o
  26   0   6      126.06       17.69    528.48 o
  28   0   6     9127.31    10385.66    719.28 o
  30   0   6     9763.20    10758.12   1103.16 o
  32   0   6      959.64      408.87    780.73 o
  34   0   6     1117.80     -135.40   1106.30 o
 -37   1   6      423.55     1664.85    821.13 o
 -35   1   6      163.26      121.26    627.46 o
 -33   1   6       41.63        3.35    527.47 o
 -31   1   6     2241.18     1739.74    444.59 o
 -29   1   6     3352.61     3054.52    552.35 o
 -27   1   6       42.00      191.16    337.94 o
 -25   1   6     3635.95     3794.74    398.94 o
 -23   1   6    14941.53    14983.13    710.12 o
 -21   1   6      924.15      837.69    229.93 o
 -19   1   6     1930.37     1959.80    192.08 o
 -17   1   6    22159.55    21762.94    472.35 o
 -15   1   6     7558.43     6619.64    180.42 o
 -13   1   6      121.02      148.62     75.86 o
 -11   1   6      889.30      740.90     67.93 o
  -9   1   6    15251.67    14459.44    211.12 o
  -7   1   6     4890.36     4587.93    107.03 o
  -5   1   6     8433.70     8037.62    132.51 o
  -3   1   6     5907.41     5849.71    127.41 o
  -1   1   6    12995.09    12291.99    202.56 o
   1   1   6    40195.25    39876.12    482.69 o
   3   1   6     1857.32     1893.29     83.91 o
   5   1   6    13082.15    12801.69    196.81 o
   7   1   6    40342.54    38967.51    488.52 o
   9   1   6     6638.81     6854.40    197.28 o
  11   1   6     1002.63     1154.72    109.88 o
  13   1   6     6176.65     7684.33    244.34 o
  15   1   6     8258.82     8032.29    314.89 o
  17   1   6     1290.46     1348.15    170.88 o
  19   1   6       60.00        5.96    198.45 o
  21   1   6     2819.64     3018.08    266.47 o
  23   1   6     4964.63     4900.13    324.59 o
  25   1   6     1375.27     1179.88    290.45 o
  27   1   6      234.89       10.04    314.24 o
  29   1   6     2200.15     2264.89    403.80 o
  31   1   6     1348.05     1784.47    558.75 o
  33   1   6       14.86      312.42   1070.60 o
  35   1   6      231.23     -317.76    787.94 o
 -38   2   6      770.61     2156.48    826.77 o
 -36   2   6      282.96     1500.85    767.22 o
 -34   2   6        0.69       -5.25    640.10 o
 -32   2   6     1127.48      936.95    579.39 o
 -30   2   6     4355.81     4988.73    592.53 o
 -28   2   6      836.86      278.79    414.83 o
 -26   2   6      608.59      599.07    413.69 o
 -24   2   6     8215.26     8386.23    475.00 o
 -22   2   6     3516.81     3679.40    270.53 o
 -20   2   6     4142.46     3979.82    287.06 o
 -18   2   6     6466.13     6034.53    527.34 o
 -16   2   6    29836.06    28518.44   1053.91 o
 -14   2   6    14203.98    12489.18    399.75 o
 -12   2   6     2216.85     2864.71    184.40 o
 -10   2   6    26070.78    27317.92    410.22 o
  -8   2   6    55404.93    53742.33    674.75 o
  -6   2   6    76868.88    74962.18    879.01 o
  -4   2   6     1097.00     1415.18    130.00 o
  -2   2   6    70104.07    70136.49    919.80 o
   0   2   6   103652.55   101330.34   1303.43 o
   2   2   6    21748.93    21129.83    305.95 o
   4   2   6    18760.98    18234.79    277.37 o
   6   2   6   145383.23   152959.25   2023.45 o
   8   2   6    66670.49    64494.97    900.24 o
  10   2   6     2213.43     2812.30    165.54 o
  12   2   6    32233.59    31639.82    681.15 o
  14   2   6    22388.11    21196.84    679.19 o
  16   2   6     3326.55     3680.79    214.80 o
  18   2   6      885.13      879.20    197.87 o
  20   2   6    10524.56    10341.60    623.91 o
  22   2   6     6061.35     6789.94    386.17 o
  24   2   6     1280.56     1507.75    300.69 o
  26   2   6       19.10     -207.03    357.54 o
  28   2   6     2448.92     1893.21    420.79 o
  30   2   6     2456.46     1752.63    459.30 o
  32   2   6      248.83     -189.06    634.44 o
  34   2   6      374.97      639.25    726.22 o
 -37   3   6     1031.08     1746.69    908.17 o
 -35   3   6      102.00      924.84    793.32 o
 -33   3   6      345.21     1342.05    734.40 o
 -31   3   6     4942.96     4905.39    681.63 o
 -29   3   6     4993.05     5107.98    599.30 o
 -27   3   6      362.79      611.91    715.85 o
 -25   3   6     5649.26     5698.15   1326.77 o
 -23   3   6    21063.44    20320.15   1403.71 o
 -21   3   6    10768.03    11214.70    599.01 o
 -19   3   6      246.12      567.91    274.20 o
 -17   3   6    27124.76    27002.70    840.00 o
 -15   3   6    64876.29    65557.96   1639.48 o
 -13   3   6    25219.76    24321.72    530.76 o
 -11   3   6     1042.52     1031.91    126.73 o
  -9   3   6    88033.83    83559.91   1513.83 o
  -7   3   6   132286.75   130303.91   1958.92 o
  -5   3   6     5384.99     5312.99    160.16 o
  -3   3   6    34643.67    34156.59    701.39 o
  -1   3   6   135945.11   137856.06   2310.94 o
   1   3   6    67715.85    66338.74    926.98 o
   3   3   6     1091.72     1226.04    134.89 o
   5   3   6    49439.61    47720.57    737.89 o
   7   3   6   103937.65   101765.85   1386.39 o
   9   3   6    37789.84    38981.71    603.08 o
  11   3   6      527.69      506.80    118.48 o
  13   3   6    36322.46    34584.70   1175.95 o
  15   3   6    55598.21    54659.57   1655.39 o
  17   3   6     7463.09     8234.64    483.19 o
  19   3   6     7637.51     7396.15    438.59 o
  21   3   6    25056.81    25924.56    697.14 o
  23   3   6    16296.52    16989.41    874.47 o
  25   3   6      194.81      788.16    380.84 o
  27   3   6     3303.86     3267.36    459.52 o
  29   3   6     5230.67     5350.87    544.74 o
  31   3   6     1522.82     1389.60    555.80 o
  33   3   6        1.29     -719.53    719.53 o
 -34   4   6        2.32      -82.01    835.93 o
 -32   4   6       18.99     -723.24    723.24 o
 -30   4   6       24.53     -881.73    881.73 o
 -28   4   6      123.43      -36.42    860.45 o
 -26   4   6        4.41      -95.08    657.48 o
 -24   4   6      296.08      498.05    535.89 o
 -22   4   6      435.57      823.18    393.75 o
 -20   4   6       48.53      345.26    331.00 o
 -18   4   6       65.54      372.72    418.20 o
 -16   4   6      635.12      621.28    378.43 o
 -14   4   6      381.02      479.13    179.07 o
 -12   4   6     2647.33     2763.82    188.43 o
 -10   4   6      849.97     1106.46    153.63 o
  -8   4   6      321.87      512.11    135.31 o
  -6   4   6     1692.86     1992.15    142.38 o
  -4   4   6    12423.51    12285.62    300.67 o
  -2   4   6     1826.17     1830.03    135.98 o
   0   4   6     2137.47     2425.44    259.44 o
   2   4   6     2483.71     2394.14    153.81 o
   4   4   6      195.51      351.92    136.79 o
   6   4   6      649.82      788.44    138.42 o
   8   4   6       27.16      136.89    140.74 o
  10   4   6      629.40      798.40    181.30 o
  12   4   6      300.75     1280.98    206.19 o
  14   4   6     1123.48     1490.57    234.93 o
  16   4   6     1211.00     1361.34    257.19 o
  18   4   6      381.89      180.64    265.17 o
  20   4   6        3.38     -314.01    314.01 o
  22   4   6      186.73      401.01    402.42 o
  24   4   6      117.19      373.27    596.38 o
  26   4   6      141.19      317.90    468.89 o
  28   4   6       17.08      635.06    536.49 o
  30   4   6      186.62      734.55    666.82 o
  32   4   6      258.16     -546.01    651.97 o
 -33   5   6      186.69      498.47    909.21 o
 -31   5   6     1912.34     1076.64    807.93 o
 -29   5   6     2305.88     2692.19    783.03 o
 -27   5   6      171.62     -203.35    627.63 o
 -25   5   6     2397.04     2994.23    661.65 o
 -23   5   6     8029.98     9477.63    732.57 o
 -21   5   6     4322.22     3902.64    525.90 o
 -19   5   6     1627.30     1378.16    392.14 o
 -17   5   6     9530.04     9367.30    588.50 o
 -15   5   6    22239.13    20500.28    617.64 o
 -13   5   6     6936.01     6609.56    389.05 o
 -11   5   6      448.69      485.87    219.51 o
  -9   5   6    18827.28    18383.81    492.23 o
  -7   5   6    47490.29    44881.80    765.97 o
  -5   5   6     3798.78     4041.13    207.44 o
  -3   5   6     6580.54     6635.78    257.81 o
  -1   5   6    54603.23    53787.75    974.56 o
   1   5   6    35763.37    32744.70    716.33 o
   3   5   6        4.22      447.49    171.57 o
   5   5   6    27519.90    26559.85    586.94 o
   7   5   6    43963.98    40906.02    804.76 o
   9   5   6    10926.66    11863.40    444.60 o
  11   5   6     1771.26     1977.33    256.29 o
  13   5   6    19742.48    20208.73    609.23 o
  15   5   6    17488.59    17592.91    607.34 o
  17   5   6     1184.41     1274.00    332.95 o
  19   5   6     6030.49     6659.23    442.20 o
  21   5   6    10328.39     9497.74    657.08 o
  23   5   6     5538.73     4805.91    548.60 o
  25   5   6        8.86       76.90    697.21 o
  27   5   6     1608.13     1677.61    594.40 o
  29   5   6     1726.58      692.29    652.10 o
 -30   6   6      381.84     1373.47    855.92 o
 -28   6   6      533.00      552.39    721.25 o
 -26   6   6       80.32       93.16   1022.93 o
 -24   6   6     2113.54     2885.22    664.15 o
 -22   6   6     3162.23     1823.27   1007.87 o
 -20   6   6     1586.27     1369.34    484.03 o
 -18   6   6      929.29     1081.95    444.13 o
 -16   6   6     9313.99     8714.15    517.17 o
 -14   6   6    10225.28    10339.14    527.98 o
 -12   6   6     2532.91     2437.05    317.21 o
 -10   6   6     2798.58     3011.68    317.60 o
  -8   6   6    17442.56    17227.71    737.65 o
  -6   6   6    19906.30    19393.20    495.37 o
  -4   6   6     2331.09     2072.12    225.40 o
  -2   6   6    17089.06    17405.66    538.77 o
   0   6   6    24493.07    23955.46    821.65 o
   2   6   6     7162.16     7116.41    400.37 o
   4   6   6     1462.98     1702.74    265.58 o
   6   6   6    14559.13    15370.32    541.51 o
   8   6   6    10090.66    11319.09    496.91 o
  10   6   6      873.46      841.93    275.01 o
  12   6   6     5292.19     5799.35    406.69 o
  14   6   6    13457.94    13617.57    661.76 o
  16   6   6     8031.30     7613.65    561.84 o
  18   6   6       56.95      634.67    442.56 o
  20   6   6     3750.19     3617.99    521.56 o
  22   6   6     4563.34     5136.16    608.77 o
  24   6   6      645.54       36.95    598.85 o
  26   6   6       27.40     -329.99    657.86 o
  28   6   6      811.08      -26.16    718.35 o
 -27   7   6        3.71     -762.00    798.24 o
 -25   7   6      110.20      182.55    742.62 o
 -23   7   6      827.88      936.58    652.80 o
 -21   7   6       11.59      477.35    645.12 o
 -19   7   6     1217.59      774.38    631.66 o
 -17   7   6     2143.92     1221.80    522.56 o
 -15   7   6      472.86     -369.86    369.86 o
 -13   7   6      104.94      236.14    370.12 o
 -11   7   6      510.12      720.05    430.09 o
  -9   7   6      261.41      289.28    353.62 o
  -7   7   6       39.81     -287.78    361.41 o
  -5   7   6       30.20     -271.67    271.67 o
  -3   7   6      576.52      821.67    301.54 o
  -1   7   6      175.33      -55.95    295.25 o
   1   7   6      114.69      287.06    295.49 o
   3   7   6     1335.00     1542.76    323.23 o
   5   7   6     1029.96     1590.38    359.72 o
   7   7   6       30.86      269.16    322.50 o
   9   7   6       58.34      100.61    338.98 o
  11   7   6      121.54       25.73    356.72 o
  13   7   6       71.30      197.05    425.40 o
  15   7   6       97.64      868.96    458.48 o
  17   7   6        1.96     -483.71    483.71 o
  19   7   6      311.60     1056.99    580.04 o
  21   7   6      383.37      819.48    601.30 o
  23   7   6      175.73      321.96    686.85 o
 -22   8   6     2025.14     1950.19    903.40 o
 -20   8   6      181.39      165.56    888.30 o
 -18   8   6     1138.03     2377.95    992.13 o
 -16   8   6     4690.42     5698.56   1421.26 o
 -14   8   6     3780.07     2831.66   1244.09 o
 -12   8   6       12.23     -202.18    628.56 o
 -10   8   6     3440.17     4359.29    525.04 o
  -8   8   6     6879.71     7246.06    691.00 o
  -6   8   6     2582.55     2162.11    477.71 o
  -4   8   6      346.88      613.85    470.45 o
  -2   8   6     4924.98     5363.29    784.20 o
   0   8   6     3090.06     3230.93    468.49 o
   2   8   6      150.88      694.30    397.91 o
   4   8   6      516.33      742.24    418.16 o
   6   8   6     1142.17     1137.15    432.08 o
   8   8   6     1117.91     1330.11    770.07 o
  10   8   6      450.20      290.21    513.71 o
  12   8   6      608.57      335.71    666.86 o
  14   8   6     3570.31     3525.76    759.93 o
  16   8   6     3673.33     2317.75    791.17 o
  18   8   6      254.48      172.22   1525.33 o
  20   8   6     1364.59      -52.55   1317.10 o
 -15   9   6      299.74     -929.13   1133.86 o
 -13   9   6       29.37      842.52   1141.73 o
 -11   9   6      107.53      359.19    860.26 o
  -9   9   6      416.47     -649.84    813.88 o
  -7   9   6      399.09     -256.55    735.66 o
  -5   9   6       94.96     -738.07    738.07 o
  -3   9   6       15.54       92.14    768.49 o
  -1   9   6      570.16       37.10    837.56 o
   1   9   6     1419.06     1872.40    795.42 o
   3   9   6      674.04     1591.58    929.88 o
   5   9   6       24.43      184.12    780.86 o
   7   9   6     1867.38     1584.01    800.64 o
   9   9   6      974.86      986.85    813.13 o
  11   9   6        3.39      -53.91   1124.65 o
  13   9   6      276.26       96.05    873.16 o
 -37   1   7     1814.75     1451.76    921.70 o
 -35   1   7     3655.00     2901.19    685.26 o
 -33   1   7      958.06     1323.09    568.90 o
 -31   1   7      109.44     -437.11    437.11 o
 -29   1   7     7545.17     6338.60    480.13 o
 -27   1   7    15944.62    16396.01    663.63 o
 -25   1   7      941.47      970.28    326.80 o
 -23   1   7     2628.47     2731.43    384.38 o
 -21   1   7    40713.13    42366.62   1124.49 o
 -19   1   7    34480.03    35256.91    717.19 o
 -17   1   7     2879.92     3571.51    206.00 o
 -15   1   7    44098.23    43841.65    809.53 o
 -13   1   7   105675.29   102268.55   1375.89 o
 -11   1   7    22934.62    21054.88    294.68 o
  -9   1   7      581.87      530.65     63.16 o
  -7   1   7   127058.82   129944.60   1487.11 o
  -5   1   7   209421.52   215923.41   2553.59 o
  -3   1   7    30372.96    28960.97    408.29 o
  -1   1   7    50721.80    49317.55    657.45 o
   1   1   7   128944.98   128897.20   1475.86 o
   3   1   7   146979.97   147563.89   1686.34 o
   5   1   7    12847.27    12438.22    199.57 o
   7   1   7    53503.94    54034.25    686.52 o
   9   1   7   162289.75   164320.98   2473.88 o
  11   1   7    52204.19    47843.23    794.96 o
  13   1   7      874.44     1051.13    156.40 o
  15   1   7    37622.17    35889.78   1122.14 o
  17   1   7    65288.78    65444.21   1466.65 o
  19   1   7    11569.44    11392.94    409.48 o
  21   1   7     5757.76     5352.36    327.64 o
  23   1   7    22100.50    22579.12    750.64 o
  25   1   7    14254.16    14110.39    537.25 o
  27   1   7      699.74      116.00    346.58 o
  29   1   7     2496.60     2148.06    429.05 o
  31   1   7     6018.89     6237.60    648.02 o
  33   1   7     1864.31     2847.19    684.18 o
  35   1   7       11.07     -711.47    711.47 o
 -38   2   7      146.56      588.13   2645.67 o
 -36   2   7      870.77     1012.91    754.74 o
 -34   2   7     1002.87      692.04    676.28 o
 -32   2   7       96.80     -578.32    578.32 o
 -30   2   7      862.54      789.08    541.85 o
 -28   2   7     4329.00     4228.57    821.70 o
 -26   2   7     5271.29     5394.13    410.43 o
 -24   2   7       14.64     -140.82    352.32 o
 -22   2   7     6667.01     6698.40    372.34 o
 -20   2   7    14512.20    13628.05    498.72 o
 -18   2   7    12366.25    12970.92    403.09 o
 -16   2   7      119.80      -99.38    164.08 o
 -14   2   7    36883.42    35231.46    557.61 o
 -12   2   7    44954.07    42266.20    646.53 o
 -10   2   7    10162.92     9288.65    204.72 o
  -8   2   7    16274.86    17014.82    323.90 o
  -6   2   7   107087.08   102109.88   1388.85 o
  -4   2   7   139220.41   138505.78   1761.98 o
  -2   2   7    17731.73    16937.59    281.57 o
   0   2   7    90319.77    90833.75   1180.50 o
   2   2   7   151099.58   149104.25   1896.74 o
   4   2   7    36391.86    36009.41    501.33 o
   6   2   7     4759.10     4586.84    156.06 o
   8   2   7    91064.73    91603.23   1324.88 o
  10   2   7    45687.78    43438.94    724.68 o
  12   2   7     2799.85     3126.05    208.20 o
  14   2   7     8049.91     7796.00    321.21 o
  16   2   7    22573.99    22695.05    601.87 o
  18   2   7     9759.13    10765.01    448.60 o
  20   2   7     1467.05     1412.48    260.71 o
  22   2   7     6128.76     5980.47    365.74 o
  24   2   7     7985.70     7601.33    444.75 o
  26   2   7     2720.94     2440.66    405.72 o
  28   2   7       90.71     -351.21    413.93 o
  30   2   7     1494.38     1347.08    469.55 o
  32   2   7     2625.60     2110.72    714.34 o
  34   2   7      824.29     -382.17    908.54 o
 -37   3   7      465.57     1047.24   2007.87 o
 -35   3   7      784.30     2047.73    813.12 o
 -33   3   7      360.04      440.70    721.80 o
 -31   3   7      118.52     -630.89    630.89 o
 -29   3   7     2278.89     2533.99    669.65 o
 -27   3   7     2063.44     2013.28    548.35 o
 -25   3   7       23.64     -445.03    784.09 o
 -23   3   7     2672.30     2316.42    648.06 o
 -21   3   7     3751.63     5070.20    461.13 o
 -19   3   7     2156.97     1892.11    318.12 o
 -17   3   7     1720.84     2293.29    306.93 o
 -15   3   7     4340.02     4534.22    239.49 o
 -13   3   7     2909.96     3642.96    297.91 o
 -11   3   7     1294.06     1393.63    137.07 o
  -9   3   7     4781.44     4795.88    182.93 o
  -7   3   7      686.58      782.60     96.88 o
  -5   3   7    12245.07    12632.07    340.73 o
  -3   3   7      365.57      527.93    121.31 o
  -1   3   7      101.23      224.32    127.97 o
   1   3   7     9369.07     9063.44    280.22 o
   3   3   7     7972.16     7950.72    214.82 o
   5   3   7      265.76      371.36    105.63 o
   7   3   7     7302.03     7288.01    237.97 o
   9   3   7     8190.69     8128.12    269.92 o
  11   3   7     1113.59     1649.63    169.91 o
  13   3   7      736.82      643.92    196.25 o
  15   3   7     1868.41     2212.41    236.98 o
  17   3   7     2707.86     3324.23    329.83 o
  19   3   7     1825.39     2894.79    356.24 o
  21   3   7      686.87      781.84    297.11 o
  23   3   7     2088.47     2476.07    351.70 o
  25   3   7     3011.75     3075.08    446.29 o
  27   3   7      192.59      441.84    436.24 o
  29   3   7      454.11     -244.18    508.42 o
  31   3   7     1071.88     -254.10    561.03 o
  33   3   7      372.97     -764.89    764.89 o
 -34   4   7     1369.10      724.82    903.74 o
 -32   4   7       83.20     -247.82    854.33 o
 -30   4   7     1312.93     -583.31    764.79 o
 -28   4   7     6716.90     6429.13   2480.31 o
 -26   4   7     4458.79     3974.72   1270.92 o
 -24   4   7       55.50       46.64    462.64 o
 -22   4   7    13626.67    14947.88    753.87 o
 -20   4   7    15656.42    16059.93    708.59 o
 -18   4   7     9459.48    10242.32    651.85 o
 -16   4   7     4765.56     5484.81    310.35 o
 -14   4   7    45071.50    42335.04    974.37 o
 -12   4   7    35792.27    32352.46    685.31 o
 -10   4   7      149.30       38.26    162.88 o
  -8   4   7    40388.30    39683.84    791.43 o
  -6   4   7    63934.95    63268.05   1006.98 o
  -4   4   7    45481.12    43660.48    725.30 o
  -2   4   7       36.95      -13.12    119.68 o
   0   4   7    29980.66    29017.36    739.83 o
   2   4   7    40272.98    40383.37    742.25 o
   4   4   7    19224.37    18693.46    440.11 o
   6   4   7      520.49      460.02    133.58 o
   8   4   7    21368.46    21541.97    459.77 o
  10   4   7    46657.54    44659.11    796.89 o
  12   4   7    21054.06    20350.06    750.05 o
  14   4   7      734.75      386.91    231.37 o
  16   4   7    25746.96    24995.54    757.09 o
  18   4   7    26787.86    26461.16    963.60 o
  20   4   7     2541.43     2810.86    335.87 o
  22   4   7     8311.48     9027.35    551.42 o
  24   4   7    14640.81    17233.27   1064.27 o
  26   4   7     3780.94     4584.43    748.33 o
  28   4   7       17.29     -542.24    542.24 o
  30   4   7     2890.65     2997.04    718.28 o
  32   4   7     3325.43     2763.09   1700.79 o
 -33   5   7       78.37     -310.20    868.74 o
 -31   5   7        3.93     -417.84    769.01 o
 -29   5   7      876.20     1495.75   1052.38 o
 -27   5   7     1277.64     1222.47    684.29 o
 -25   5   7       93.39     1187.22    526.54 o
 -23   5   7     2435.17     2294.77    484.85 o
 -21   5   7     3880.34     3972.66    485.10 o
 -19   5   7      878.25      755.86    373.13 o
 -17   5   7     1424.57     1407.28    257.80 o
 -15   5   7     3329.16     3642.44    312.62 o
 -13   5   7     2351.71     2615.31    259.16 o
 -11   5   7     2725.41     2732.18    225.12 o
  -9   5   7      696.34      829.01    189.89 o
  -7   5   7      477.79      768.24    160.95 o
  -5   5   7     9651.37     9438.57    284.75 o
  -3   5   7     3528.17     3556.25    210.03 o
  -1   5   7       89.16      110.18    210.70 o
   1   5   7    10870.83    10793.72    365.07 o
   3   5   7    13721.12    14156.78    395.45 o
   5   5   7     4411.30     4465.43    255.64 o
   7   5   7      975.25     1286.06    202.36 o
   9   5   7    11153.06    11908.22    489.25 o
  11   5   7     5936.13     6887.80    398.62 o
  13   5   7     1214.88     1006.65    280.03 o
  15   5   7      695.92     1068.79    311.32 o
  17   5   7     3388.13     3857.92    388.05 o
  19   5   7     2575.82     2990.00    464.35 o
  21   5   7      768.69      165.84    434.91 o
  23   5   7      355.19        3.11    487.62 o
  25   5   7     1731.93     2446.72    551.27 o
  27   5   7      713.63      454.51    590.18 o
  29   5   7       36.29      359.74   1218.35 o
 -30   6   7       80.42      163.94    829.93 o
 -28   6   7      716.38      992.30    785.04 o
 -26   6   7      660.04     -376.49    711.68 o
 -24   6   7       25.81      153.36    621.07 o
 -22   6   7     1643.59      876.83    539.13 o
 -20   6   7     2151.53     1570.06    476.56 o
 -18   6   7      438.62      631.93    433.36 o
 -16   6   7       85.60      491.49    306.18 o
 -14   6   7     2376.42     2492.71    325.92 o
 -12   6   7     4823.61     4087.62    344.65 o
 -10   6   7      994.24     1025.07    300.41 o
  -8   6   7     1549.42     1914.19    493.25 o
  -6   6   7    14506.69    13939.61    422.03 o
  -4   6   7    21157.30    19328.81    490.82 o
  -2   6   7      476.24      479.99    203.31 o
   0   6   7    10650.71    10942.48    399.03 o
   2   6   7    22297.92    20324.42    628.33 o
   4   6   7     2601.61     2372.93    283.05 o
   6   6   7     6081.03     6595.68    389.37 o
   8   6   7    13807.54    14183.87    564.61 o
  10   6   7     6100.45     6133.30    404.91 o
  12   6   7      176.04      421.51    314.65 o
  14   6   7     3081.77     3321.63    379.19 o
  16   6   7     1807.86     1880.33    403.05 o
  18   6   7      310.60      374.79    463.68 o
  20   6   7       54.21      459.46    508.66 o
  22   6   7      715.80      -40.32    843.30 o
  24   6   7      754.78      775.28    607.47 o
  26   6   7      403.90      578.52    659.34 o
 -27   7   7     1061.92     1836.20   1232.28 o
 -25   7   7      296.31      809.84   1555.12 o
 -23   7   7      495.09     -338.58    866.14 o
 -21   7   7     3945.03     3237.01    774.84 o
 -19   7   7     3463.46     3482.49    606.37 o
 -17   7   7       10.36     -518.57    703.66 o
 -15   7   7     4237.98     4749.38    446.88 o
 -13   7   7    11623.97    11128.61    644.82 o
 -11   7   7     6026.80     5238.72    539.68 o
  -9   7   7      127.87      138.32    359.44 o
  -7   7   7     8591.92     9237.03    578.32 o
  -5   7   7    14072.96    14049.28    561.83 o
  -3   7   7      932.90      654.14    297.93 o
  -1   7   7     2822.09     2973.39    344.58 o
   1   7   7    11248.23    12104.78    754.57 o
   3   7   7    11167.97    11955.03    570.14 o
   5   7   7     1128.96      971.55    420.51 o
   7   7   7     1350.91     1118.82    416.46 o
   9   7   7    11201.34    11694.45    656.54 o
  11   7   7     7605.96     7426.76    512.23 o
  13   7   7      446.28      208.77    437.47 o
  15   7   7     2908.51     3228.50    628.49 o
  17   7   7     6821.22     6939.01    712.04 o
  19   7   7     1886.17     1203.82    612.58 o
  21   7   7      119.81      247.43    662.63 o
  23   7   7     1678.39     1164.64    870.85 o
 -22   8   7        6.12      992.13   1102.36 o
 -20   8   7        3.87    -1007.87   1007.87 o
 -18   8   7      101.98     -539.58    786.55 o
 -16   8   7        1.87     -751.62    751.62 o
 -14   8   7       96.30      -69.98   1374.02 o
 -12   8   7       50.64      486.22    565.20 o
 -10   8   7      323.22      202.19    539.69 o
  -8   8   7       44.29      502.12    591.66 o
  -6   8   7       11.33     -378.81    555.54 o
  -4   8   7      270.87        9.37    896.76 o
  -2   8   7      365.17      585.24    582.13 o
   0   8   7      251.40       39.31    480.05 o
   2   8   7      745.12      289.79    509.50 o
   4   8   7      860.68      595.45    527.80 o
   6   8   7       57.36     -501.71    553.78 o
   8   8   7       86.18     -826.69    826.69 o
  10   8   7       11.44     -194.71    652.02 o
  12   8   7       13.33     -140.95   1161.99 o
  14   8   7       25.98      805.60    873.56 o
  16   8   7        3.79      169.58    807.53 o
  18   8   7      110.69       61.99   1710.92 o
 -15   9   7      811.04      708.66   1181.10 o
 -13   9   7     1335.68     1054.81   1720.47 o
 -11   9   7      806.79     -602.48    943.66 o
  -9   9   7       15.63     -753.46    753.46 o
  -7   9   7      917.87      660.49    756.22 o
  -5   9   7     2438.65     1597.07   1305.03 o
  -3   9   7      753.76      830.29   1116.24 o
  -1   9   7      529.12     -231.65    837.80 o
   1   9   7     4005.68     4724.80    868.02 o
   3   9   7     4110.18     4806.30   1030.18 o
   5   9   7       14.20      657.30   1016.42 o
   7   9   7     1556.54     1034.75    821.94 o
   9   9   7     2280.72     2662.05    891.86 o
  11   9   7      615.41       86.61   1633.86 o
 -38   0   8      512.43     -236.22   1244.09 o
 -36   0   8      238.63     2393.70   1110.24 o
 -34   0   8     3704.23     4205.69    786.55 o
 -32   0   8     5533.53     5829.72    773.09 o
 -30   0   8      985.27      266.03    593.80 o
 -28   0   8     2575.27     2426.14    588.09 o
 -26   0   8    16752.47    15716.53   1157.48 o
 -24   0   8    26310.45    25057.42   1981.58 o
 -22   0   8       13.95       57.67    295.02 o
 -20   0   8    26189.53    23757.36   1790.62 o
 -18   0   8    66553.48    63798.93   3391.76 o
 -16   0   8    36546.88    36590.04    867.31 o
 -14   0   8      864.50      608.06    121.79 o
 -12   0   8    89998.54    87143.40   1450.44 o
 -10   0   8   149431.38   149899.95   2668.81 o
  -8   0   8    15283.91    15328.36    318.17 o
  -6   0   8    32971.94    33713.71    598.42 o
  -4   0   8   123918.41   125968.70   2045.96 o
  -2   0   8   202838.97   211359.00   3387.73 o
   0   0   8    31773.24    32043.92    575.26 o
   2   0   8    31457.38    33045.94    591.51 o
   4   0   8   176263.91   183012.81   6297.73 o
   6   0   8   125229.16   127485.30   4195.19 o
   8   0   8    18557.02    19096.39    489.32 o
  10   0   8    45048.32    46942.95   1203.07 o
  12   0   8   146951.67   143191.72   3353.45 o
  14   0   8    59620.23    57851.64   1484.91 o
  16   0   8     1199.90     1876.89    294.67 o
  18   0   8    71101.50    72745.55   3499.69 o
  20   0   8    44990.19    46859.74   2173.63 o
  22   0   8     6334.82     7021.01    851.25 o
  24   0   8    14668.67    13914.58    969.07 o
  26   0   8    19528.43    20288.52    911.86 o
  28   0   8     5275.79     5913.33    627.64 o
  30   0   8        9.63      759.21    877.95 o
  32   0   8     2853.66     3651.42    968.12 o
  34   0   8     3367.75     3591.05   1791.34 o
 -37   1   8        1.53     -423.36    716.95 o
 -35   1   8      317.50      679.40    644.24 o
 -33   1   8     1429.01     1242.91    596.65 o
 -31   1   8      580.94      524.46    480.72 o
 -29   1   8       75.88      735.93    388.47 o
 -27   1   8     2101.99     2264.85    383.03 o
 -25   1   8     6087.05     5598.55    471.97 o
 -23   1   8      135.64      -86.15    267.96 o
 -21   1   8     1692.79     1637.36    264.49 o
 -19   1   8     8072.85     8134.61    349.39 o
 -17   1   8     2473.09     2424.40    164.06 o
 -15   1   8      108.63      -71.06    104.70 o
 -13   1   8     2016.02     2060.59    112.42 o
 -11   1   8     5800.13     5394.69    147.88 o
  -9   1   8     2156.26     1922.19     90.40 o
  -7   1   8     9243.46     8973.89    161.15 o
  -5   1   8     2734.88     2718.19    101.23 o
  -3   1   8    27635.73    26902.30    368.63 o
  -1   1   8    28688.65    27280.28    373.58 o
   1   1   8     1979.88     2980.38    154.31 o
   3   1   8    13246.89    12566.80    247.30 o
   5   1   8    38455.92    38159.30    584.54 o
   7   1   8     5000.19     4884.83    201.91 o
   9   1   8     2357.97     2663.13    173.69 o
  11   1   8    16520.78    16152.20    361.66 o
  13   1   8     9219.56     9214.94    316.99 o
  15   1   8      924.78      855.59    195.22 o
  17   1   8      456.68      402.64    215.94 o
  19   1   8     8697.98     8745.47    404.76 o
  21   1   8     5675.74     5986.91    358.57 o
  23   1   8      657.22      446.78    297.01 o
  25   1   8     1745.83     1570.07    344.07 o
  27   1   8     3038.08     3041.11    399.77 o
  29   1   8      902.22      -19.66    433.24 o
  31   1   8      191.68     -593.60    593.60 o
  33   1   8     1290.88      506.13    718.23 o
 -36   2   8       19.32      780.48    782.69 o
 -34   2   8     1077.46     1408.68    670.33 o
 -32   2   8     1770.24     1730.34    633.14 o
 -30   2   8      576.31      157.92    544.49 o
 -28   2   8      159.38      -85.98    629.92 o
 -26   2   8     6847.63     6831.98    460.79 o
 -24   2   8     7913.96     8527.95    496.56 o
 -22   2   8      900.60     1121.59    309.66 o
 -20   2   8    11678.02    10708.32    407.08 o
 -18   2   8    17728.94    16756.86    618.80 o
 -16   2   8    19612.20    19552.79    482.82 o
 -14   2   8     1150.04     1184.52    124.82 o
 -12   2   8    25119.47    24025.59    416.65 o
 -10   2   8    84239.56    81482.52   1347.31 o
  -8   2   8    44227.41    46461.78    658.50 o
  -6   2   8     7889.89     7573.53    201.97 o
  -4   2   8   112793.27   114701.31   1647.67 o
  -2   2   8   203938.14   212279.31   2981.44 o
   0   2   8     9377.91    10372.96    257.00 o
   2   2   8    80799.96    80562.62   1525.79 o
   4   2   8   152811.52   158565.28   2833.11 o
   6   2   8    22875.29    23350.92    435.88 o
   8   2   8     7208.98     7769.20    245.84 o
  10   2   8    38548.13    38471.52    718.74 o
  12   2   8    28086.24    27759.36    589.99 o
  14   2   8     1819.95     1977.59    231.82 o
  16   2   8     3603.16     3633.52    274.72 o
  18   2   8    13232.72    12627.34    635.99 o
  20   2   8     7157.77     7120.93    431.95 o
  22   2   8     1363.30     1338.14    305.94 o
  24   2   8     2766.94     2401.93    345.67 o
  26   2   8     5093.53     5101.33    464.12 o
  28   2   8     2186.91     2038.96    454.39 o
  30   2   8       23.44      -22.17    492.55 o
  32   2   8     1021.08     1230.93    736.21 o
 -35   3   8      725.61     1789.44    868.85 o
 -33   3   8     2933.96     3128.00    751.49 o
 -31   3   8     1502.79     2150.76    659.92 o
 -29   3   8      259.06     -594.15    594.15 o
 -27   3   8     3281.08     2743.24    542.87 o
 -25   3   8    15906.81    16286.17    825.25 o
 -23   3   8     4219.53     3935.56    468.43 o
 -21   3   8      665.53      809.49    339.15 o
 -19   3   8    29656.77    28796.30    914.02 o
 -17   3   8    48056.92    47967.80   1287.50 o
 -15   3   8     5148.22     4957.92    303.67 o
 -13   3   8    23664.92    22967.71    515.07 o
 -11   3   8    83243.34    81363.28   1182.72 o
  -9   3   8    34713.18    31525.35    506.47 o
  -7   3   8      123.22      329.66    127.01 o
  -5   3   8    40509.11    38856.54    724.95 o
  -3   3   8   121033.36   120660.39   2026.19 o
  -1   3   8    19797.56    18905.50    470.22 o
   1   3   8     9803.70    12918.39    380.87 o
   3   3   8    50871.50    50621.62   1020.35 o
   5   3   8    86115.38    85157.68   1334.32 o
   7   3   8    23469.47    22085.25    443.19 o
   9   3   8     7570.87     7624.63    273.88 o
  11   3   8    73475.16    75406.02   1229.49 o
  13   3   8    45442.65    45766.66   1471.93 o
  15   3   8     1055.90     1409.86    234.38 o
  17   3   8    12173.90    12563.98    767.07 o
  19   3   8    34117.38    36177.59   1132.06 o
  21   3   8    11831.47    12528.28    533.89 o
  23   3   8       43.35      393.37    338.36 o
  25   3   8     5378.83     5156.42    480.40 o
  27   3   8     5495.19     5168.74    528.16 o
  29   3   8     1028.84      255.71    526.74 o
  31   3   8      452.91     -583.22    583.22 o
 -34   4   8        0.92     -504.77   1233.99 o
 -32   4   8       75.60     -248.95    828.32 o
 -30   4   8       37.25      305.05    727.04 o
 -28   4   8      208.49       66.60   2393.70 o
 -26   4   8       59.66     -247.79   1484.25 o
 -24   4   8       14.56     -383.11    450.57 o
 -22   4   8       32.27      -34.19    378.55 o
 -20   4   8      575.32      217.01    353.42 o
 -18   4   8       15.74      596.90    377.11 o
 -16   4   8      367.25      440.96    206.92 o
 -14   4   8       22.95      258.57    170.71 o
 -12   4   8       62.65      201.44    160.58 o
 -10   4   8       83.45      266.42    151.22 o
  -8   4   8       23.00      579.31    127.45 o
  -6   4   8      125.53      404.17    165.59 o
  -4   4   8       12.21      142.44    164.97 o
  -2   4   8      376.34     1572.82    195.56 o
   0   4   8      348.51      694.95    225.67 o
   2   4   8      150.53      268.66    144.30 o
   4   4   8      273.57      431.83    154.75 o
   6   4   8     1254.44     1478.03    158.49 o
   8   4   8       14.77      -11.24    156.54 o
  10   4   8      836.43     1090.48    192.53 o
  12   4   8       90.71       45.80    219.05 o
  14   4   8      213.02      325.10    241.63 o
  16   4   8     1052.19     1178.98    284.18 o
  18   4   8      701.21      974.26    304.00 o
  20   4   8       61.49      427.00    361.26 o
  22   4   8      862.27     1768.22    682.33 o
  24   4   8      574.99      744.76    444.43 o
  26   4   8       14.30     -243.52    499.95 o
  28   4   8      150.35     1079.40    563.51 o
  30   4   8      336.34     -462.93    634.16 o
 -33   5   8     1208.15      295.02    866.98 o
 -31   5   8      849.40     1163.84    791.86 o
 -29   5   8      131.64      506.31    822.26 o
 -27   5   8     1787.01     2139.79    631.50 o
 -25   5   8     4943.55     4465.85    620.94 o
 -23   5   8     1905.03     1993.45    751.34 o
 -21   5   8      576.77     1267.52    433.25 o
 -19   5   8    10959.38    10718.64    662.78 o
 -17   5   8    16349.64    15695.71    550.12 o
 -15   5   8     2223.72     1653.86    251.80 o
 -13   5   8     6099.71     6008.05    321.56 o
 -11   5   8    28500.30    27207.32    741.47 o
  -9   5   8    14318.30    13226.70    410.45 o
  -7   5   8        5.08      177.60    144.68 o
  -5   5   8    16000.12    15695.88    384.85 o
  -3   5   8    51003.75    50008.67    907.45 o
  -1   5   8    10101.20     9331.50    572.22 o
   1   5   8     5126.57     6268.86    296.34 o
   3   5   8    37142.36    35836.19    715.49 o
   5   5   8    41097.51    39685.87    790.78 o
   7   5   8     3571.16     3548.30    245.79 o
   9   5   8     9152.62     9475.15    546.19 o
  11   5   8    31183.74    31897.57    804.95 o
  13   5   8    11074.72    10772.37    515.90 o
  15   5   8       98.13      218.89    314.94 o
  17   5   8     6155.01     6341.85    443.60 o
  19   5   8    10838.72    11287.83    636.74 o
  21   5   8     4038.10     4329.21    509.52 o
  23   5   8      114.83     -168.39    508.08 o
  25   5   8     2366.87     2673.27    736.47 o
  27   5   8     2266.41     2371.84    658.90 o
  29   5   8      148.97     -683.02    683.02 o
 -30   6   8       58.90      672.90    938.95 o
 -28   6   8      328.32     -630.06    745.07 o
 -26   6   8     1873.64     1618.20    784.25 o
 -24   6   8     2159.80     1279.17    594.21 o
 -22   6   8      695.83      767.80    524.30 o
 -20   6   8      530.28      892.11    466.86 o
 -18   6   8     5262.05     5204.78    543.77 o
 -16   6   8     7666.08     6936.41    448.95 o
 -14   6   8       79.79      176.71    292.85 o
 -12   6   8     6793.36     7074.15    465.97 o
 -10   6   8    10835.21    11260.50    656.84 o
  -8   6   8     4817.02     4907.60    323.80 o
  -6   6   8     2728.51     2849.43    265.56 o
  -4   6   8    13386.69    13890.52    486.62 o
  -2   6   8    15406.27    15074.10    501.45 o
   0   6   8     1512.19     1221.48    245.40 o
   2   6   8    10447.19    11879.60    548.26 o
   4   6   8    23138.53    24193.72    670.36 o
   6   6   8    13708.75    13623.43    523.05 o
   8   6   8      557.59      873.96    295.27 o
  10   6   8    12035.59    12408.94    636.96 o
  12   6   8     9005.05     9067.47    512.23 o
  14   6   8     2412.89     2345.89    390.90 o
  16   6   8       66.18      501.79    405.01 o
  18   6   8     1942.05     1957.67    496.37 o
  20   6   8     2786.67     1869.18    552.31 o
  22   6   8      704.91     1196.71    579.72 o
  24   6   8      157.71     -614.78    614.78 o
  26   6   8     1272.61      343.60    702.14 o
 -27   7   8      164.58     1763.78   1834.65 o
 -25   7   8      116.86      -94.49    929.13 o
 -23   7   8       19.02     -156.38   1204.72 o
 -21   7   8      180.20     -700.98    700.98 o
 -19   7   8      829.03     1145.76    822.83 o
 -17   7   8       46.95      225.56    683.13 o
 -15   7   8        6.27      -17.57    586.31 o
 -13   7   8      229.00      483.19    454.17 o
 -11   7   8      158.05       60.40    473.87 o
  -9   7   8      283.40      301.83    347.24 o
  -7   7   8      163.63      475.85    330.07 o
  -5   7   8      249.84     -140.30    282.11 o
  -3   7   8       39.69      368.81    374.95 o
  -1   7   8       82.13       25.93    263.09 o
   1   7   8      224.42      343.03    278.07 o
   3   7   8     1066.02      634.55    308.55 o
   5   7   8     2025.19     2095.57    382.53 o
   7   7   8       60.90      -26.51    349.13 o
   9   7   8      511.54     1277.49    377.20 o
  11   7   8      723.15     1010.65    411.77 o
  13   7   8      163.25     -581.36    581.36 o
  15   7   8      133.30     -613.41    613.41 o
  17   7   8      183.66     -650.31    659.76 o
  19   7   8      512.19     -331.68    737.40 o
  21   7   8      232.80     -781.20    781.20 o
  23   7   8       12.50    -1559.05   1559.05 o
 -22   8   8      110.12     1133.86   1173.23 o
 -20   8   8      500.85     1485.94    929.13 o
 -18   8   8     2459.94     2041.46    968.50 o
 -16   8   8     1159.36      127.65    794.22 o
 -14   8   8      111.55      681.89    733.78 o
 -12   8   8     2634.03     3212.27    599.78 o
 -10   8   8     2384.40     1893.19    596.71 o
  -8   8   8      194.46      389.19    598.04 o
  -6   8   8     1003.33      332.56    604.46 o
  -4   8   8     3038.10     2808.59    666.21 o
  -2   8   8     2323.25     2282.81    629.65 o
   0   8   8      439.56      421.10    614.86 o
   2   8   8     1444.72     1481.25    543.01 o
   4   8   8     6051.19     6302.85    647.39 o
   6   8   8     5320.37     5217.62    861.79 o
   8   8   8       54.83    -1000.05   1425.20 o
  10   8   8     3033.61     1674.19    704.42 o
  12   8   8     5829.07     4457.37    795.91 o
  14   8   8     2697.70     2259.29    795.76 o
  16   8   8       17.17     -800.29    800.29 o
  18   8   8     1845.84     -858.09    858.09 o
 -13   9   8       64.46        2.34   1374.02 o
 -11   9   8      198.10     -944.88    944.88 o
  -9   9   8      468.14      685.00    778.73 o
  -7   9   8      408.87     -557.68    769.52 o
  -5   9   8       19.42     -777.97    777.97 o
  -3   9   8     1064.57     1262.08    915.50 o
  -1   9   8      967.60       47.15    810.24 o
   1   9   8       94.06     -407.92    813.52 o
   3   9   8       97.07      772.80    984.32 o
   5   9   8      425.69     1982.30   1492.13 o
   7   9   8      244.86     -240.26    821.33 o
   9   9   8       10.32     -402.33    880.39 o
 -37   1   9     1456.28     1331.85    769.04 o
 -35   1   9      607.24      448.83    668.77 o
 -33   1   9      299.33      107.41    608.76 o
 -31   1   9     4037.03     3874.85    528.84 o
 -29   1   9     5468.97     6854.53    582.83 o
 -27   1   9     2023.17     1636.53    456.02 o
 -25   1   9     1747.73     2603.87    430.74 o
 -23   1   9    37788.76    39694.03   1002.92 o
 -21   1   9    12690.63    13721.48    621.55 o
 -19   1   9       33.68      105.93    172.39 o
 -17   1   9    43837.62    42905.13    804.97 o
 -15   1   9    77619.86    78189.62   1156.37 o
 -13   1   9    18441.63    18366.69    390.50 o
 -11   1   9    13249.35    12847.68    251.45 o
  -9   1   9   163180.95   167621.45   2095.29 o
  -7   1   9    78998.16    77807.44   1059.60 o
  -5   1   9     8874.06     9066.04    179.37 o
  -3   1   9    38660.70    36310.85    571.78 o
  -1   1   9   159877.19   164155.08   2160.97 o
   1   1   9    89293.84    90727.09   1292.58 o
   3   1   9    12710.93    14005.29    272.02 o
   5   1   9    56618.05    55496.16    828.70 o
   7   1   9   119617.25   120694.34   1841.95 o
   9   1   9    32607.88    32311.30    582.50 o
  11   1   9     5160.59     5358.09    262.70 o
  13   1   9    63010.29    62047.56   1124.91 o
  15   1   9    63428.92    64108.28   1485.72 o
  17   1   9      778.40     1176.20    238.36 o
  19   1   9     5468.55     5644.91    338.97 o
  21   1   9    30107.15    31491.96    751.67 o
  23   1   9    14928.95    15027.68    571.50 o
  25   1   9      826.31      500.91    358.00 o
  27   1   9     2552.22     1661.80    437.16 o
  29   1   9     4600.62     4780.75    530.69 o
  31   1   9     1580.31     1311.82    692.64 o
  33   1   9       48.66     -325.13    757.74 o
 -36   2   9      585.80      173.22    790.83 o
 -34   2   9       17.35     -101.27    703.20 o
 -32   2   9     1099.90     1360.09    647.29 o
 -30   2   9     3508.49     2594.39    661.44 o
 -28   2   9     1892.08      744.18    502.49 o
 -26   2   9     1329.28     1299.62    352.34 o
 -24   2   9     7330.76     7703.12    579.08 o
 -22   2   9    18771.04    18879.14    726.02 o
 -20   2   9     1389.90     1619.03    338.88 o
 -18   2   9     3107.82     3013.93    243.03 o
 -16   2   9    38203.41    36615.65    699.99 o
 -14   2   9    43442.34    41496.77    841.42 o
 -12   2   9      984.09      882.57    122.57 o
 -10   2   9    23762.33    22440.14    368.93 o
  -8   2   9   110235.56   106935.69   1533.14 o
  -6   2   9    40984.36    39108.03    669.28 o
  -4   2   9     2538.88     2343.69    153.07 o
  -2   2   9    74704.85    70763.20   1223.92 o
   0   2   9    93467.84    90267.95   1538.08 o
   2   2   9     5888.34     6048.14    256.29 o
   4   2   9    38698.45    39067.67    654.79 o
   6   2   9    88334.91    87950.68   1493.65 o
   8   2   9    39851.51    38710.52    766.33 o
  10   2   9     1099.16     1178.33    154.22 o
  12   2   9    24195.66    23390.22    540.54 o
  14   2   9    20655.16    20758.85    860.39 o
  16   2   9     7871.45     7727.93    612.72 o
  18   2   9        0.02     -238.69    263.18 o
  20   2   9     5546.46     5649.06    363.43 o
  22   2   9     9088.21     9235.25    499.65 o
  24   2   9     3661.69     3800.92    479.49 o
  26   2   9      323.34      467.93    427.87 o
  28   2   9     3154.75     3311.58    500.51 o
  30   2   9     2343.25     2224.98    549.55 o
  32   2   9      397.68     1338.49    753.53 o
 -35   3   9      170.33     -442.68    857.92 o
 -33   3   9       48.81      530.20    746.92 o
 -31   3   9      538.87      106.09    738.38 o
 -29   3   9      400.01       80.81    548.83 o
 -27   3   9       64.42      110.35    503.66 o
 -25   3   9      653.59     1638.01    468.14 o
 -23   3   9     1479.92     1327.47    400.94 o
 -21   3   9       57.09      708.59    352.78 o
 -19   3   9     1035.98     1285.14    312.19 o
 -17   3   9     2245.50     2634.77    241.67 o
 -15   3   9      182.97      444.26    190.22 o
 -13   3   9     1031.35     1289.73    139.86 o
 -11   3   9       41.98      385.53    152.55 o
  -9   3   9     5919.57     6254.66    210.88 o
  -7   3   9     7525.21     7297.28    258.55 o
  -5   3   9     3700.87     3774.92    210.89 o
  -3   3   9      614.35      912.09    144.91 o
  -1   3   9    13458.09    13299.35    432.80 o
   1   3   9     9672.78     9908.16    343.37 o
   3   3   9      603.21     1153.32    185.22 o
   5   3   9    13425.06    13573.09    315.77 o
   7   3   9    11674.65    11043.32    301.15 o
   9   3   9     2222.76     2409.60    191.05 o
  11   3   9      713.26     1188.90    201.60 o
  13   3   9     6641.31     6723.80    358.97 o
  15   3   9     6442.55     7529.08    373.39 o
  17   3   9      191.77      475.53    263.66 o
  19   3   9      531.28      719.14    303.54 o
  21   3   9     3917.13     4121.70    374.06 o
  23   3   9     3236.43     3333.64    401.82 o
  25   3   9      225.33      204.13    419.61 o
  27   3   9      716.45      536.31    547.33 o
  29   3   9      843.79      286.17    572.27 o
  31   3   9        9.36      410.52    620.64 o
 -34   4   9      111.13     -804.56   1640.30 o
 -32   4   9     1927.57      683.39   1605.76 o
 -30   4   9     3753.03     2470.23   3055.12 o
 -28   4   9      545.68     -895.59   1069.49 o
 -26   4   9     1483.60     1330.88    894.51 o
 -24   4   9    11561.62    11226.89    865.20 o
 -22   4   9    11039.27    11677.77    774.06 o
 -20   4   9     1995.93     2296.08    504.07 o
 -18   4   9     9047.00     8379.60    543.25 o
 -16   4   9    30814.08    29949.71    762.09 o
 -14   4   9    21867.84    20397.16    731.94 o
 -12   4   9       86.73      211.28    160.12 o
 -10   4   9    27948.04    26207.50    490.68 o
  -8   4   9    40156.14    39326.48    925.62 o
  -6   4   9    19891.98    18931.57    575.83 o
  -4   4   9      856.35     1179.55    202.32 o
  -2   4   9    17605.52    17319.25    488.67 o
   0   4   9    47852.83    47983.31   1126.44 o
   2   4   9    20448.25    19329.99    538.16 o
   4   4   9     4776.53     5382.35    334.98 o
   6   4   9    66177.17    65393.97   1082.84 o
   8   4   9    79328.57    78919.59   1288.80 o
  10   4   9     4021.33     4205.36    243.19 o
  12   4   9    24053.10    24843.75    622.02 o
  14   4   9    50542.04    51244.20   2099.32 o
  16   4   9    20375.94    20515.18   1238.93 o
  18   4   9      655.09      886.96    319.43 o
  20   4   9    16411.53    17312.98    648.91 o
  22   4   9    15057.88    15911.43    733.27 o
  24   4   9     1666.19     1819.80    652.85 o
  26   4   9     1969.33      977.52    582.23 o
  28   4   9     4715.67     3137.29    630.86 o
  30   4   9     2073.87     1389.78    759.19 o
 -31   5   9      881.93      645.75    806.87 o
 -29   5   9      112.52      -17.51    948.82 o
 -27   5   9       94.34     -262.51   1121.61 o
 -25   5   9     1316.39     1115.79    726.21 o
 -23   5   9     1550.77     1083.25    485.09 o
 -21   5   9      227.71      131.21    432.16 o
 -19   5   9       45.52     -447.31    447.31 o
 -17   5   9      439.21      238.67    270.69 o
 -15   5   9     3969.10     3862.11    322.38 o
 -13   5   9      715.12      755.94    254.59 o
 -11   5   9       10.49      244.81    208.73 o
  -9   5   9      694.83      705.42    219.36 o
  -7   5   9     7354.50     7449.58    422.16 o
  -5   5   9     2671.02     3012.45    296.58 o
  -3   5   9       53.63      543.14    250.35 o
  -1   5   9    20012.73    19883.04    646.49 o
   1   5   9     9258.58     8747.42    531.13 o
   3   5   9      844.05      936.00    179.60 o
   5   5   9     1588.74     1947.39    214.52 o
   7   5   9     5750.16     6205.69    369.94 o
   9   5   9     3003.26     2919.14    300.86 o
  11   5   9       31.97      159.06    278.68 o
  13   5   9     1674.72     1830.88    331.10 o
  15   5   9     3046.06     3126.54    371.40 o
  17   5   9     2381.22     2701.62    399.87 o
  19   5   9       34.50      298.86    409.42 o
  21   5   9     1926.73     2252.87    506.80 o
  23   5   9     2447.45     3114.48    573.94 o
  25   5   9       53.53     -389.63    577.95 o
  27   5   9      388.38     -634.47    771.69 o
 -30   6   9      423.35      305.90   2141.73 o
 -28   6   9      164.19      771.65   1047.24 o
 -26   6   9      261.00      292.49    767.55 o
 -24   6   9     1384.73      374.78    676.61 o
 -22   6   9     2673.47     2541.04    690.35 o
 -20   6   9     1092.63     1573.48    491.04 o
 -18   6   9      862.09      429.96    450.50 o
 -16   6   9     5773.92     5740.22    684.20 o
 -14   6   9     3731.43     3429.39    347.66 o
 -12   6   9      143.16      240.13    272.73 o
 -10   6   9     5538.33     5956.96    479.61 o
  -8   6   9    13214.74    13685.23    492.54 o
  -6   6   9     5840.22     6064.97    361.99 o
  -4   6   9      623.45      883.73    379.60 o
  -2   6   9    14508.08    14149.57    541.74 o
   0   6   9    11405.55    11146.55    447.05 o
   2   6   9       29.55     -209.48    229.30 o
   4   6   9    14143.39    13681.64    512.90 o
   6   6   9    18218.61    17521.18    595.12 o
   8   6   9     2103.07     2150.15    333.92 o
  10   6   9     2209.40     2488.32    353.09 o
  12   6   9     4172.77     4645.99    576.35 o
  14   6   9     2051.71     2409.66    417.01 o
  16   6   9      268.28     -368.18    409.60 o
  18   6   9      142.43     -102.25    638.72 o
  20   6   9     1102.56     1193.35    690.88 o
  22   6   9     1356.84     2288.82    624.36 o
  24   6   9      245.49     1304.08    801.13 o
 -25   7   9      712.97     1804.46    843.81 o
 -23   7   9     2908.87     2281.38    818.98 o
 -21   7   9     2217.56     1328.32   1188.98 o
 -19   7   9       13.25      496.12   1500.00 o
 -17   7   9     4240.10     5167.96    759.27 o
 -15   7   9    10311.53    11187.53   1078.74 o
 -13   7   9     1344.76     1413.79    459.03 o
 -11   7   9     2246.03     2913.42    512.90 o
  -9   7   9     9213.79     9680.50    771.27 o
  -7   7   9     4436.39     4587.96    564.65 o
  -5   7   9       30.42       89.96    429.60 o
  -3   7   9     2796.37     3226.22    426.29 o
  -1   7   9    10647.17    11460.11    688.81 o
   1   7   9     4462.54     4880.25    497.58 o
   3   7   9      304.42     -132.07    427.10 o
   5   7   9     1591.75     2066.07    556.91 o
   7   7   9     7294.85     7630.35    585.66 o
   9   7   9     3819.03     3473.70    765.24 o
  11   7   9       48.52      149.29    511.97 o
  13   7   9     5606.92     4905.83    722.13 o
  15   7   9     5294.43     4956.95    735.34 o
  17   7   9      601.21        8.58    835.22 o
  19   7   9      899.57     1146.08    779.37 o
  21   7   9     2814.45     2564.14    956.46 o
 -20   8   9      182.87      116.37    863.24 o
 -18   8   9        0.33     -831.70    831.70 o
 -16   8   9       44.43      863.47    804.55 o
 -14   8   9      165.30      596.92    759.27 o
 -12   8   9      271.76      564.15    602.41 o
 -10   8   9       45.85     -268.75    748.18 o
  -8   8   9       50.87     -307.95    585.63 o
  -6   8   9      583.28      308.26    608.82 o
  -4   8   9        4.12      544.85    793.33 o
  -2   8   9      135.76      614.80    628.62 o
   0   8   9      419.64      331.57    520.37 o
   2   8   9      211.72      750.10    622.81 o
   4   8   9       66.85      415.64    559.11 o
   6   8   9      180.48      -58.42    590.72 o
   8   8   9       50.13     -337.44    840.24 o
  10   8   9       91.55     -553.86    672.58 o
  12   8   9       47.16     -522.86    753.84 o
  14   8   9       14.95     -637.08    772.50 o
  16   8   9      179.28     -599.62   1247.46 o
 -13   9   9      557.92      317.91   1025.28 o
 -11   9   9      148.83      777.33   1846.46 o
  -9   9   9     1774.74      839.41   1674.77 o
  -7   9   9     1220.57      818.58    783.82 o
  -5   9   9       23.70     -895.40    895.40 o
  -3   9   9     1350.29     1351.48    835.16 o
  -1   9   9     2969.96     2044.21    841.30 o
   1   9   9      921.23     1041.42    835.54 o
   3   9   9       45.60      857.06   1570.87 o
   5   9   9     1250.16      298.91   1602.36 o
   7   9   9     1243.82      217.58    860.91 o
 -36   0  10     2106.79     4889.76   1141.73 o
 -34   0  10     2069.51     1765.16    859.50 o
 -32   0  10        1.45     -668.51    668.51 o
 -30   0  10     4733.28     3606.30    921.26 o
 -28   0  10     5309.24     5011.46    699.18 o
 -26   0  10     7025.95     7975.51    809.73 o
 -24   0  10     6491.78     6755.90    664.49 o
 -22   0  10    12915.42    12362.90    757.57 o
 -20   0  10    39172.19    40321.32   1379.15 o
 -18   0  10     4986.06     5628.46    438.34 o
 -16   0  10     8255.14     8011.81    400.05 o
 -14   0  10    68176.89    68155.49   1661.99 o
 -12   0  10    62981.02    63634.38   1333.08 o
 -10   0  10      235.31      457.82    133.76 o
  -8   0  10    14558.89    14842.83    402.26 o
  -6   0  10   104105.03   106094.42   2130.29 o
  -4   0  10    50810.68    50398.23   1062.00 o
  -2   0  10    27353.49    27337.26    628.32 o
   0   0  10    12321.14    10528.63    327.29 o
   2   0  10    74272.73    72086.78   1483.06 o
   4   0  10    94958.89    94801.96   1920.82 o
   6   0  10      242.79      338.91    152.41 o
   8   0  10   128150.95   127994.02   3006.85 o
  10   0  10   173033.77   171482.55   3995.09 o
  12   0  10    10039.57    10188.31    494.22 o
  14   0  10    47795.50    47385.12   1300.94 o
  16   0  10    66360.79    67867.29   1773.93 o
  18   0  10    33138.26    35409.09   1108.71 o
  20   0  10      271.74      -67.31    402.71 o
  22   0  10    13221.93    12674.93   1350.59 o
  24   0  10    19646.61    20312.43   2319.31 o
  26   0  10     4902.10     4573.22   1111.33 o
  28   0  10      471.14     -219.59    948.58 o
  30   0  10     3800.76     2112.17    983.80 o
  32   0  10     3545.52     2454.26   1130.88 o
 -37   1  10      254.65      938.74   1113.15 o
 -35   1  10      450.11     1096.51    714.85 o
 -33   1  10      102.98     -892.18    892.18 o
 -31   1  10      454.99     1295.84    858.27 o
 -29   1  10     1273.03     2134.47    659.18 o
 -27   1  10      456.30      454.80    394.17 o
 -25   1  10       15.97      -59.32    327.21 o
 -23   1  10      746.90      895.65    304.77 o
 -21   1  10     2982.15     2962.80    310.02 o
 -19   1  10      984.78      983.66    201.60 o
 -17   1  10      480.54      526.46    172.41 o
 -15   1  10      436.36      354.81    122.63 o
 -13   1  10     8791.08     8398.10    227.51 o
 -11   1  10     8145.05     8136.18    210.93 o
  -9   1  10     3026.53     3023.79    127.87 o
  -7   1  10    12793.40    13167.20    270.55 o
  -5   1  10    28091.41    25793.33    402.47 o
  -3   1  10    17217.86    16750.51    333.58 o
  -1   1  10     2304.96     1985.64    119.62 o
   1   1  10    38417.53    37409.93    583.43 o
   3   1  10    32992.65    31452.71    509.85 o
   5   1  10       22.61       74.89    105.63 o
   7   1  10     4472.05     4329.97    209.38 o
   9   1  10    13709.70    13263.48    337.74 o
  11   1  10     6676.25     6733.34    303.44 o
  13   1  10      213.56      238.62    198.01 o
  15   1  10     2309.82     2555.32    250.07 o
  17   1  10    10920.45    11312.39    441.13 o
  19   1  10     2746.43     3361.68    314.45 o
  21   1  10       16.56     -209.39    300.99 o
  23   1  10     4295.03     3663.04    385.96 o
  25   1  10     3752.49     3073.11    414.40 o
  27   1  10      127.16     -279.37    498.05 o
  29   1  10      614.84      515.62    530.05 o
  31   1  10     1213.76     1190.89    734.14 o
 -36   2  10      740.45      400.58    835.28 o
 -34   2  10     1038.29      896.57    733.08 o
 -32   2  10       28.72      267.95   1291.34 o
 -30   2  10     1298.61      387.09    579.35 o
 -28   2  10     3265.60     3379.35    554.30 o
 -26   2  10     1834.29     2974.60    471.26 o
 -24   2  10      986.66     1000.53    384.14 o
 -22   2  10     7600.00     8330.54    478.38 o
 -20   2  10    14938.13    15667.67    418.43 o
 -18   2  10     7781.34     8142.17    321.02 o
 -16   2  10     2827.85     2943.67    178.64 o
 -14   2  10    35752.05    34902.50    634.93 o
 -12   2  10    35195.86    33393.25   1122.61 o
 -10   2  10     1498.07     2099.81    134.14 o
  -8   2  10    22430.62    22708.21    476.16 o
  -6   2  10    72543.59    73066.56   1267.32 o
  -4   2  10    29241.50    28496.20    566.08 o
  -2   2  10       64.44       95.78    134.67 o
   0   2  10    34014.51    32212.37    691.17 o
   2   2  10    23998.95    23494.12    554.90 o
   4   2  10     2193.59     2248.22    145.40 o
   6   2  10    17546.15    17312.13    373.89 o
   8   2  10    42597.41    41584.21    794.21 o
  10   2  10    15164.16    14830.27    429.17 o
  12   2  10      239.04       76.25    195.41 o
  14   2  10     9397.09     9366.11    394.98 o
  16   2  10     6747.87     7011.37    498.21 o
  18   2  10     8303.16     9136.62    445.63 o
  20   2  10      563.03      764.08    339.97 o
  22   2  10     1527.96     1829.91    354.13 o
  24   2  10     7690.40     8277.45    711.32 o
  26   2  10     3651.09     2851.26    509.36 o
  28   2  10       20.75     -140.88    499.16 o
  30   2  10     1953.85     1317.05    575.80 o
  32   2  10     1938.38     1103.69    908.04 o
 -35   3  10     1357.01     1637.44    865.82 o
 -33   3  10      908.33     1281.89    748.75 o
 -31   3  10      254.36      -98.94   1090.55 o
 -29   3  10     3814.81     3645.91    983.58 o
 -27   3  10     4336.00     4941.12    616.01 o
 -25   3  10     2095.99     2029.24    479.27 o
 -23   3  10     2513.09     1914.20    429.58 o
 -21   3  10    26889.04    26035.18   1830.93 o
 -19   3  10    20172.73    19943.12    614.32 o
 -17   3  10      707.13      790.79    213.39 o
 -15   3  10    26660.28    26207.77    509.29 o
 -13   3  10    63067.64    60206.50    975.89 o
 -11   3  10    16108.97    14799.81    321.70 o
  -9   3  10     5619.86     5547.75    255.31 o
  -7   3  10    66013.23    65817.80   1167.76 o
  -5   3  10    54156.82    51959.78    953.94 o
  -3   3  10     6940.90     6566.92    295.15 o
  -1   3  10     5835.21     6149.41    299.77 o
   1   3  10    84391.96    84374.51   1616.09 o
   3   3  10    65484.40    64124.57   1273.37 o
   5   3  10     3758.18     3556.09    212.88 o
   7   3  10    12375.14    12432.78    328.08 o
   9   3  10    51403.48    51522.56    889.56 o
  11   3  10    28280.46    28026.78    639.05 o
  13   3  10       20.39      251.93    265.75 o
  15   3  10    19770.46    19597.19    857.45 o
  17   3  10    31006.59    31582.90   1233.07 o
  19   3  10     3901.06     3755.90    364.55 o
  21   3  10     1224.49      822.77    357.94 o
  23   3  10     8705.42     8855.69    506.27 o
  25   3  10     7544.18     7015.08    545.16 o
  27   3  10      460.42      727.52    781.41 o
  29   3  10      695.78      -52.59    598.03 o
  31   3  10     3061.47     3236.22   1511.81 o
 -34   4  10       12.24      301.42    931.15 o
 -32   4  10        6.01     -922.34   1244.09 o
 -30   4  10        5.52       14.66   1096.59 o
 -28   4  10       93.63     -615.10    615.10 o
 -26   4  10      219.82      399.89    688.15 o
 -24   4  10       62.22       89.97    912.32 o
 -22   4  10       55.71      328.10    433.38 o
 -20   4  10      131.85      305.71    376.21 o
 -18   4  10      560.86      275.18    244.86 o
 -16   4  10       56.30      613.97    202.55 o
 -14   4  10      138.11      300.63    184.44 o
 -12   4  10     1151.53      970.28    178.67 o
 -10   4  10      695.57     1774.48    209.55 o
  -8   4  10        0.29      637.64    197.60 o
  -6   4  10     1497.22     1763.14    219.49 o
  -4   4  10     3320.10     3593.94    260.42 o
  -2   4  10      239.34      543.75    201.27 o
   0   4  10     1851.57     2262.00    266.42 o
   2   4  10     3863.45     3951.21    287.86 o
   4   4  10      247.06      498.21    227.24 o
   6   4  10      942.65     1222.65    184.73 o
   8   4  10     1498.93     1656.24    194.86 o
  10   4  10      451.32      769.86    192.81 o
  12   4  10     1504.77     1758.92    272.61 o
  14   4  10      952.73      373.44    281.39 o
  16   4  10        3.11     -296.46    296.46 o
  18   4  10      363.53     -160.28    331.71 o
  20   4  10      544.72      893.58    381.54 o
  22   4  10       17.49      283.63    476.04 o
  24   4  10      115.42      386.51    611.45 o
  26   4  10      229.47     -197.32    669.19 o
  28   4  10       31.65     -618.09    618.09 o
 -31   5  10       87.15     2188.98   1062.99 o
 -29   5  10     1490.82     1349.40    839.01 o
 -27   5  10     1501.27      872.12    648.72 o
 -25   5  10      751.01     1236.88    568.64 o
 -23   5  10     1242.90     1286.48    501.77 o
 -21   5  10     8703.17     8015.81   1291.71 o
 -19   5  10     8620.94     8355.46    655.53 o
 -17   5  10      334.23      360.55    278.19 o
 -15   5  10     9691.50     9200.29    459.48 o
 -13   5  10    21798.82    21049.01    630.86 o
 -11   5  10     8903.77     8061.81    414.48 o
  -9   5  10     1590.01     1929.48    279.58 o
  -7   5  10    33636.45    34445.17    816.96 o
  -5   5  10    28292.37    28469.84    797.62 o
  -3   5  10     2198.88     2015.72    299.66 o
  -1   5  10     8564.46     9569.88    501.34 o
   1   5  10    41510.12    41756.33   1074.12 o
   3   5  10    19690.34    19343.82    673.77 o
   5   5  10      123.01       41.46    297.84 o
   7   5  10     9228.91     9848.50    426.14 o
   9   5  10    14847.04    14438.57    507.83 o
  11   5  10     4345.69     4121.53    333.29 o
  13   5  10      168.39     -298.60    298.60 o
  15   5  10     9046.40    10000.12    609.76 o
  17   5  10     9214.79    11254.56    605.67 o
  19   5  10     1067.23     1026.16    447.30 o
  21   5  10      769.13       19.33    469.38 o
  23   5  10     3486.00     2667.70    780.11 o
  25   5  10     2702.70     2379.16    705.78 o
  27   5  10      169.08     -676.75    676.75 o
 -28   6  10     1579.58     1398.31    858.50 o
 -26   6  10     1254.42     1293.51    780.80 o
 -24   6  10        7.33     -627.44    627.44 o
 -22   6  10     3010.97     2562.36    696.24 o
 -20   6  10     1750.81     2302.08    624.83 o
 -18   6  10      284.34     -454.81    803.15 o
 -16   6  10     1220.93     1506.53    396.56 o
 -14   6  10     6900.59     6942.41    725.08 o
 -12   6  10     9685.50     9264.44    621.75 o
 -10   6  10      922.28     1302.77    382.07 o
  -8   6  10     7712.89     8799.20    531.40 o
  -6   6  10    14807.29    15424.19    644.43 o
  -4   6  10    13210.86    13005.26    608.41 o
  -2   6  10      504.32      686.14    332.43 o
   0   6  10    11308.15    13170.34    646.76 o
   2   6  10    16000.44    16594.20    694.24 o
   4   6  10     3672.25     3714.81    486.12 o
   6   6  10      254.23      707.06    372.73 o
   8   6  10     3890.86     4296.78    465.88 o
  10   6  10     9015.25    10063.66    750.10 o
  12   6  10      974.40      627.64    463.22 o
  14   6  10     1128.51      749.61    497.69 o
  16   6  10     3242.54     3452.18    568.11 o
  18   6  10     2000.71     2435.35    675.42 o
  20   6  10      141.51       13.52    692.51 o
  22   6  10      669.83      164.28   1130.51 o
  24   6  10     1581.51      443.74   1064.64 o
 -25   7  10       18.91    -1629.92   1629.92 o
 -23   7  10       66.29     -342.22    801.26 o
 -21   7  10       44.52      -25.50    917.32 o
 -19   7  10       42.69      -16.43    741.07 o
 -17   7  10        2.50      793.30    688.94 o
 -15   7  10       86.72      115.28    669.64 o
 -13   7  10       20.97     -121.99    457.77 o
 -11   7  10      135.84      502.26    471.51 o
  -9   7  10       37.56      323.16    543.71 o
  -7   7  10      681.94      939.17    575.85 o
  -5   7  10      676.89      958.06    511.01 o
  -3   7  10      300.42      360.84    424.52 o
  -1   7  10      378.04      767.72    435.03 o
   1   7  10      859.10     1237.11    449.42 o
   3   7  10     1173.88      875.49    462.67 o
   5   7  10      195.77      687.78    525.07 o
   7   7  10      234.14      187.42    583.72 o
   9   7  10      348.07      929.34    525.90 o
  11   7  10       60.37     -533.66    533.66 o
  13   7  10      147.11      381.90    644.26 o
  15   7  10     1109.59      483.88    693.51 o
  17   7  10      755.62     -614.04    820.35 o
  19   7  10        2.24     -967.56    967.56 o
 -20   8  10      400.35     -303.63    947.42 o
 -18   8  10       18.65      -30.43    891.56 o
 -16   8  10      610.42     1744.01    837.18 o
 -14   8  10     2111.98     1851.85    827.26 o
 -12   8  10     2044.83     1044.23    835.95 o
 -10   8  10       63.49     -459.02    762.13 o
  -8   8  10     1623.75     1070.59    644.85 o
  -6   8  10     3693.77     4400.84    693.65 o
  -4   8  10     3032.34     3506.24    698.35 o
  -2   8  10      146.21     1130.23    655.94 o
   0   8  10     1965.49     2580.87    689.33 o
   2   8  10     5260.90     5292.90    630.21 o
   4   8  10     4057.56     2869.81    633.63 o
   6   8  10       55.95     -523.88    601.04 o
   8   8  10     3506.02     2904.91    940.41 o
  10   8  10     6411.99     4989.22    799.02 o
  12   8  10      770.03     -312.07    756.81 o
  14   8  10     1485.71      -57.33    790.79 o
 -11   9  10      356.45      417.32   1661.42 o
  -9   9  10      111.17     -785.93    785.93 o
  -7   9  10      146.57     -279.29    806.30 o
  -5   9  10      753.37      401.10    887.24 o
  -3   9  10      627.00     -103.25    813.90 o
  -1   9  10        4.28     -843.33    843.33 o
   1   9  10     1148.56     -206.82    876.20 o
   3   9  10      769.17     1058.02   1053.49 o
   5   9  10       10.46     -385.83   1511.81 o
 -37   1  11       22.26      992.23    877.81 o
 -35   1  11     1125.94      527.12   1056.12 o
 -33   1  11     2006.59     2027.88   1134.97 o
 -31   1  11     1562.97     3049.42    874.65 o
 -29   1  11      181.79      622.03    571.63 o
 -27   1  11     7361.65     7993.02    638.46 o
 -25   1  11     4046.79     4723.45    426.19 o
 -23   1  11     2771.89     3021.80    353.76 o
 -21   1  11     4501.80     4853.69    428.68 o
 -19   1  11    27761.97    28867.65    686.44 o
 -17   1  11    42573.25    41617.54    797.28 o
 -15   1  11     6783.37     7251.57    258.67 o
 -13   1  11    38670.96    37776.46    654.08 o
 -11   1  11    76526.59    78072.18   1221.00 o
  -9   1  11    31409.91    31892.98    553.33 o
  -7   1  11      468.59      357.92     98.16 o
  -5   1  11    62901.96    61786.56    913.62 o
  -3   1  11    76671.12    75564.97   1098.08 o
  -1   1  11    14156.64    15196.20    312.76 o
   1   1  11     4062.82     3899.19    160.13 o
   3   1  11    92709.70    93587.52   1448.60 o
   5   1  11    94251.30    96055.57   1494.07 o
   7   1  11    15237.78    15137.62    358.85 o
   9   1  11    11247.21    10914.42    334.13 o
  11   1  11    54630.79    53231.68    999.85 o
  13   1  11    23013.55    23729.03    578.78 o
  15   1  11     1394.07     1685.93    263.51 o
  17   1  11     9083.19     8545.49    442.29 o
  19   1  11    25378.84    25378.53    678.60 o
  21   1  11     6765.21     7513.32    432.04 o
  23   1  11       55.44     -221.15    369.49 o
  25   1  11     4245.48     4810.83    453.53 o
  27   1  11     4649.70     4964.74    554.60 o
  29   1  11      418.01      399.60    558.22 o
  31   1  11      627.62     -211.59    772.31 o
 -36   2  11      134.45     -440.84    809.51 o
 -34   2  11     1113.27     1524.20   1140.60 o
 -32   2  11     1956.62      948.24    764.51 o
 -30   2  11      507.43     -134.65    571.86 o
 -28   2  11     1648.60     1733.33    547.74 o
 -26   2  11     3700.37     3654.65    432.08 o
 -24   2  11    11404.96    11815.90    600.29 o
 -22   2  11       36.56     -221.50    258.21 o
 -20   2  11     6846.40     7271.50    396.28 o
 -18   2  11    14095.02    14143.73    400.10 o
 -16   2  11     6534.29     5939.13    400.11 o
 -14   2  11     1156.73     1290.58    198.43 o
 -12   2  11    25108.40    23820.98    468.81 o
 -10   2  11    49436.95    48646.55    815.59 o
  -8   2  11     3812.65     3228.81    192.13 o
  -6   2  11    15364.03    14864.35    410.46 o
  -4   2  11    67323.95    65824.63   1271.72 o
  -2   2  11    33749.77    33030.51    715.83 o
   0   2  11      461.65     1108.06    176.93 o
   2   2  11    29493.03    28628.88    654.89 o
   4   2  11    31121.43    28948.36    532.69 o
   6   2  11    13253.29    13294.38    373.22 o
   8   2  11      562.24      505.76    157.12 o
  10   2  11     7962.42     7515.27    312.59 o
  12   2  11    24630.98    23837.64    584.92 o
  14   2  11     8915.52     8754.39    450.73 o
  16   2  11      860.34      514.73    276.45 o
  18   2  11     7175.73     7293.38    610.37 o
  20   2  11    10195.44    10875.46    534.10 o
  22   2  11     1954.26     2330.24    395.46 o
  24   2  11      672.14      548.17    418.36 o
  26   2  11     5559.31     4762.67    549.17 o
  28   2  11     3631.51     2018.88    571.15 o
  30   2  11       80.03     -496.47    593.04 o
 -35   3  11      185.02     1136.91    913.06 o
 -33   3  11      105.96      303.29    896.73 o
 -31   3  11       33.16     -685.19   1059.77 o
 -29   3  11      203.16     1321.79    614.29 o
 -27   3  11      386.46      706.85    554.55 o
 -25   3  11      208.35     -124.79    472.40 o
 -23   3  11      235.63      694.23    436.17 o
 -21   3  11      172.43      457.61    370.48 o
 -19   3  11      181.24      561.92    313.67 o
 -17   3  11     2990.79     2890.46    211.00 o
 -15   3  11     1726.19     1676.61    176.71 o
 -13   3  11      779.39      824.02    145.58 o
 -11   3  11     2501.46     2883.32    212.38 o
  -9   3  11     6792.10     6685.92    287.07 o
  -7   3  11      902.40     1033.84    164.13 o
  -5   3  11     3535.05     3989.64    250.06 o
  -3   3  11    15926.91    15611.10    453.20 o
  -1   3  11      933.88     1072.98    198.09 o
   1   3  11     1051.38      912.87    203.43 o
   3   3  11    14301.06    17168.01    503.80 o
   5   3  11     9588.29     9661.81    399.45 o
   7   3  11     2284.12     2388.01    223.05 o
   9   3  11     1264.03     1099.26    188.05 o
  11   3  11     4083.52     4351.20    286.43 o
  13   3  11      921.51     1156.35    252.62 o
  15   3  11      386.33      868.51    282.22 o
  17   3  11     2102.84     2125.17    331.71 o
  19   3  11     3039.79     2979.22    368.03 o
  21   3  11      759.46      674.15    387.77 o
  23   3  11      399.99      177.36    410.09 o
  25   3  11      945.08     1302.88    500.98 o
  27   3  11      224.45     1029.68    550.08 o
  29   3  11       41.17      379.49    639.65 o
 -34   4  11     1117.25     -740.16   1984.25 o
 -32   4  11     1694.39     -507.50   2043.31 o
 -30   4  11       47.65      584.47    816.74 o
 -28   4  11      837.06     1569.93   1283.59 o
 -26   4  11     4656.58     4518.61    618.98 o
 -24   4  11     4742.53     4279.91    562.45 o
 -22   4  11       45.44     -412.35    412.35 o
 -20   4  11     6391.60     6026.28    448.92 o
 -18   4  11     6051.32     6462.53    408.01 o
 -16   4  11     3650.99     3701.53    314.79 o
 -14   4  11      788.31      889.34    199.57 o
 -12   4  11    16803.61    15199.94    791.03 o
 -10   4  11    22803.35    21774.50    835.15 o
  -8   4  11     7672.28     6766.63    361.98 o
  -6   4  11     5227.75     5438.14    320.87 o
  -4   4  11    26350.77    26765.21    665.59 o
  -2   4  11    45249.77    44745.32    972.13 o
   0   4  11    11438.09    12567.32    464.43 o
   2   4  11     9312.19     9289.22    429.88 o
   4   4  11    54398.82    53695.39   1149.50 o
   6   4  11    51334.82    50308.76   1107.46 o
   8   4  11     3057.48     3043.00    255.34 o
  10   4  11    27566.28    28584.04    708.97 o
  12   4  11    56344.92    56451.39   1315.03 o
  14   4  11     8137.69     7825.70    421.45 o
  16   4  11     8818.56     8075.34    450.47 o
  18   4  11    18978.86    18853.31    843.22 o
  20   4  11     7834.38     8162.33    504.85 o
  22   4  11       51.97     -254.20    456.43 o
  24   4  11     2682.97     2414.79    547.51 o
  26   4  11     4901.45     4193.69    651.51 o
  28   4  11     2072.16     1688.94    679.30 o
 -31   5  11      280.79     1697.66    957.18 o
 -29   5  11       52.68      286.94    827.50 o
 -27   5  11      548.86     1301.38    751.18 o
 -25   5  11      733.60      612.30    653.13 o
 -23   5  11      406.07      210.35    834.65 o
 -21   5  11       10.63     -542.43    542.43 o
 -19   5  11      822.36      957.72    414.60 o
 -17   5  11      456.49      473.65    269.16 o
 -15   5  11     1855.49     1962.32    274.35 o
 -13   5  11      115.07      -64.48    445.77 o
 -11   5  11     6417.62     5707.89    421.65 o
  -9   5  11     8655.52     8113.77    466.27 o
  -7   5  11     1498.41     1340.18    290.22 o
  -5   5  11     5651.11     6157.14    426.63 o
  -3   5  11    14714.46    15211.47    796.70 o
  -1   5  11     7236.20     8084.41    480.01 o
   1   5  11       97.44       86.22    293.85 o
   3   5  11    12593.87    13996.59    611.80 o
   5   5  11     5326.66     5551.31    410.94 o
   7   5  11       93.64      369.56    249.18 o
   9   5  11     1825.76     1440.63    286.61 o
  11   5  11     5270.52     5266.41    369.85 o
  13   5  11     4636.42     4268.29    379.83 o
  15   5  11      706.74      696.24    360.30 o
  17   5  11      388.03      198.40    391.28 o
  19   5  11     3142.38     3407.07    457.05 o
  21   5  11     2092.61     2586.32    596.49 o
  23   5  11       17.05       -2.80    712.01 o
  25   5  11     1057.21     -244.03    781.77 o
 -28   6  11      214.77    -1558.78   1854.33 o
 -26   6  11      796.84     -379.83   2169.29 o
 -24   6  11      736.41      286.39    743.94 o
 -22   6  11       14.57     -637.50    637.50 o
 -20   6  11      322.08      915.63    648.62 o
 -18   6  11      700.77      191.86    620.27 o
 -16   6  11      411.79      270.11    403.12 o
 -14   6  11      260.91      748.29    401.69 o
 -12   6  11     4608.07     5294.97   1017.90 o
 -10   6  11     6121.81     5903.54    504.71 o
  -8   6  11      440.94       -3.29    339.67 o
  -6   6  11     4283.99     4783.42    417.85 o
  -4   6  11     9924.32    10033.91    604.39 o
  -2   6  11     2052.85     2199.52    383.36 o
   0   6  11      585.22     1244.46    374.67 o
   2   6  11     5187.86     6064.62    487.27 o
   4   6  11     2457.36     2637.04    538.40 o
   6   6  11      827.35      777.88    406.30 o
   8   6  11       28.94     -143.61    402.61 o
  10   6  11      963.87     1395.62    466.23 o
  12   6  11     1643.39     1385.41    478.69 o
  14   6  11      581.92       27.03    503.85 o
  16   6  11      156.82       -8.04    550.45 o
  18   6  11     1305.47      368.74    682.93 o
  20   6  11     1404.64      269.16    741.86 o
  22   6  11      198.24     -755.46    755.46 o
 -25   7  11     1519.69      944.88   1858.27 o
 -23   7  11      719.60      737.77    901.57 o
 -21   7  11      371.09     1303.57    816.91 o
 -19   7  11     3566.56     2415.20    786.99 o
 -17   7  11     2491.42     2319.46    729.67 o
 -15   7  11      128.05      255.63    653.86 o
 -13   7  11     2250.14     2218.82    508.57 o
 -11   7  11     7571.21     7214.24    707.49 o
  -9   7  11     2265.86     1701.23   1219.24 o
  -7   7  11       61.65      -91.46    485.44 o
  -5   7  11     5758.95     5771.68    625.78 o
  -3   7  11     6573.12     6814.56    541.97 o
  -1   7  11     3091.97     2890.85    480.91 o
   1   7  11       38.31      473.75    463.42 o
   3   7  11     7953.30     7971.60    598.02 o
   5   7  11     7601.43     7812.35   1031.20 o
   7   7  11      910.33     1567.95    612.07 o
   9   7  11     2300.09     1971.31    561.50 o
  11   7  11     8706.59     8520.36    855.80 o
  13   7  11     4887.31     4641.91    732.40 o
  15   7  11      143.12     -265.16   1010.23 o
  17   7  11     1708.55     1412.68    787.30 o
  19   7  11     3216.66     1369.39    896.25 o
 -18   8  11      328.18      559.41    960.35 o
 -16   8  11      219.02      763.90    878.40 o
 -14   8  11       70.59       84.40    831.71 o
 -12   8  11        1.45     -800.21    800.21 o
 -10   8  11      162.94      193.02    823.13 o
  -8   8  11      243.74      264.19   1042.20 o
  -6   8  11        2.32      711.75    682.57 o
  -4   8  11      189.31      529.23    710.63 o
  -2   8  11      788.66     1850.94   1015.32 o
   0   8  11       61.88      620.90    701.79 o
   2   8  11      123.94      930.02    594.41 o
   4   8  11      139.82     -417.63    610.98 o
   6   8  11       21.55     -620.21    620.21 o
   8   8  11       11.01     -200.48    715.72 o
  10   8  11       31.38      122.30    962.02 o
  12   8  11      137.82     1347.36    811.88 o
  -7   9  11       98.71    -1077.70   1077.70 o
  -5   9  11     2459.29     3302.96    876.81 o
  -3   9  11     2002.44      908.69   1383.77 o
  -1   9  11      131.96      -30.55    925.88 o
   1   9  11      877.67      462.45   1694.96 o
 -36   0  12      826.22     1992.13   1212.60 o
 -34   0  12      134.52     -149.61   1070.87 o
 -32   0  12     2344.57     1763.78    992.13 o
 -30   0  12     3985.78     3249.47    752.62 o
 -28   0  12     1626.14     2759.42    822.83 o
 -26   0  12     2701.58     2272.15    622.32 o
 -24   0  12     8504.41     9807.94   1484.25 o
 -22   0  12    31020.97    29698.67   3047.24 o
 -20   0  12     1802.40     1606.35    332.48 o
 -18   0  12     7305.22     8398.38    482.08 o
 -16   0  12    14706.40    15154.38    575.09 o
 -14   0  12    22886.24    23748.12    720.18 o
 -12   0  12      445.28      866.12    170.77 o
 -10   0  12    18314.84    16829.77    475.88 o
  -8   0  12    74989.71    74411.13   1549.79 o
  -6   0  12    41125.46    41226.17    915.66 o
  -4   0  12     1371.33     1530.17    243.21 o
  -2   0  12    76550.24    77703.24   1607.17 o
   0   0  12   105131.02   104702.19   2478.27 o
   2   0  12    29543.08    27548.08    673.18 o
   4   0  12    49079.65    49400.36   1088.56 o
   6   0  12   137848.91   138757.91   3824.58 o
   8   0  12   111396.00   111044.98   2670.14 o
  10   0  12    12737.72    13056.96    591.39 o
  12   0  12    35441.56    36153.95   1084.42 o
  14   0  12    83606.45    83900.41   2139.47 o
  16   0  12    23785.61    24821.59    923.45 o
  18   0  12     6722.92     7416.95    627.05 o
  20   0  12    20913.07    21747.44    951.43 o
  22   0  12    10539.79    10935.18    804.71 o
  24   0  12      503.48       77.91    598.67 o
  26   0  12     1186.93      579.00    667.82 o
  28   0  12     4424.05     3983.59    802.23 o
  30   0  12     3147.99     3722.08   1126.15 o
 -35   1  12        3.73      -19.79    956.75 o
 -33   1  12      298.96      690.95    781.54 o
 -31   1  12      358.19     1021.50   1134.47 o
 -29   1  12      158.07      349.25    523.93 o
 -27   1  12        0.07      266.99    425.79 o
 -25   1  12      923.94      970.42    375.88 o
 -23   1  12      273.57      875.26    337.48 o
 -21   1  12     1336.61     1064.31    272.57 o
 -19   1  12       59.56      148.28    243.61 o
 -17   1  12      488.48      727.85    199.32 o
 -15   1  12     5571.55     5509.88    253.07 o
 -13   1  12    12832.62    12548.65    357.75 o
 -11   1  12      181.18      201.30    128.78 o
  -9   1  12    17795.62    16885.25    388.47 o
  -7   1  12    24330.24    22801.60    431.33 o
  -5   1  12     3742.98     3256.14    156.80 o
  -3   1  12    15674.35    14386.10    366.78 o
  -1   1  12    25083.11    23451.19    437.82 o
   1   1  12    10391.15    10251.88    269.63 o
   3   1  12     1039.19     1072.82    139.72 o
   5   1  12    13360.34    12519.94    324.07 o
   7   1  12     9905.17     9864.20    311.25 o
   9   1  12     1888.45     2113.11    219.93 o
  11   1  12     1053.37      842.88    216.98 o
  13   1  12     8167.52     7156.96    370.57 o
  15   1  12     6416.58     6688.57    371.88 o
  17   1  12     1065.24     1294.52    306.67 o
  19   1  12      691.41      520.21    330.93 o
  21   1  12     5188.81     4917.25    420.06 o
  23   1  12     2106.45     1790.22    427.29 o
  25   1  12        0.73     -434.41    434.41 o
  27   1  12     1053.79     -311.02    539.18 o
  29   1  12      769.59     -439.61    599.83 o
 -36   2  12      456.26     -593.47   1140.49 o
 -34   2  12       28.77      604.96   1007.87 o
 -32   2  12      818.60      388.94    708.42 o
 -30   2  12     3037.71     2763.87    635.83 o
 -28   2  12      293.87      507.80    536.61 o
 -26   2  12      562.62      614.91    431.75 o
 -24   2  12     7716.46     8485.60    561.72 o
 -22   2  12     9801.19    10771.59    498.85 o
 -20   2  12     1176.50     1410.67    269.62 o
 -18   2  12     3132.40     3873.91    280.88 o
 -16   2  12     5984.60     6300.86    286.28 o
 -14   2  12     7767.30     7170.51    395.09 o
 -12   2  12       30.73      137.12    154.70 o
 -10   2  12    22918.84    22812.51    557.17 o
  -8   2  12    33700.52    33002.54    725.54 o
  -6   2  12     8071.54     7898.55    321.24 o
  -4   2  12    18038.91    18020.52    475.63 o
  -2   2  12    38344.09    39305.30    836.74 o
   0   2  12    14239.22    13671.16    425.02 o
   2   2  12     1508.73     1625.80    275.18 o
   4   2  12    22387.81    21324.57    506.47 o
   6   2  12    18377.48    18592.72    465.38 o
   8   2  12    15268.29    15536.28    443.10 o
  10   2  12     9673.03     8568.38    424.24 o
  12   2  12      912.05      846.57    303.99 o
  14   2  12    18379.12    19270.63    608.19 o
  16   2  12    15656.70    16181.51    916.67 o
  18   2  12       31.66     -200.29    325.53 o
  20   2  12     6512.79     6148.33    445.05 o
  22   2  12     7655.01     8000.60    602.24 o
  24   2  12     1014.98      858.77    454.21 o
  26   2  12      681.98      526.00    533.88 o
  28   2  12     3084.32     2234.75    600.22 o
  30   2  12     1632.82     1458.77   1260.98 o
 -33   3  12      756.82     2129.50    806.89 o
 -31   3  12     2229.44     1316.70    701.44 o
 -29   3  12     2723.55     3542.13    678.56 o
 -27   3  12        0.44      -26.19    571.33 o
 -25   3  12     6286.69     5888.18    602.97 o
 -23   3  12     8133.12     8760.04   2228.35 o
 -21   3  12     4162.09     3997.33    325.75 o
 -19   3  12     1966.46     2102.95    268.41 o
 -17   3  12    14968.85    14187.71    413.32 o
 -15   3  12    17957.13    17309.32    423.73 o
 -13   3  12     8138.14     8175.32    394.39 o
 -11   3  12    12020.77    11599.51    369.42 o
  -9   3  12    39898.03    38749.22    845.37 o
  -7   3  12    24618.73    24362.21    599.16 o
  -5   3  12     2084.35     1697.97    217.71 o
  -3   3  12    18342.91    18799.54    522.36 o
  -1   3  12    45233.79    45192.51    964.05 o
   1   3  12    28143.36    27834.74    686.40 o
   3   3  12      705.65      369.79    225.67 o
   5   3  12    36774.24    36257.12    844.63 o
   7   3  12    44478.96    43082.54    773.43 o
   9   3  12    11569.59    10993.07    371.49 o
  11   3  12     7268.13     6942.32    376.30 o
  13   3  12    39571.89    38454.12    848.86 o
  15   3  12    17117.59    16774.04    833.39 o
  17   3  12     1616.13     1664.02    344.60 o
  19   3  12     3016.19     2390.63    387.59 o
  21   3  12    10700.55    10903.69    588.56 o
  23   3  12     5816.19     5783.91    511.45 o
  25   3  12      173.91     -316.90    532.33 o
  27   3  12     1680.38      500.61    616.97 o
 -32   4  12       34.35     -222.71   1192.91 o
 -30   4  12        2.48     -889.76    992.13 o
 -28   4  12       18.01     -561.56    856.17 o
 -26   4  12       25.55     -760.67    760.67 o
 -24   4  12      115.64     -344.55    575.79 o
 -22   4  12      149.05      -30.29    457.26 o
 -20   4  12       36.98     -247.50    279.98 o
 -18   4  12     1136.44     1408.95    291.15 o
 -16   4  12     2247.06     1854.89    273.90 o
 -14   4  12     1890.91     2258.83    268.94 o
 -12   4  12       44.20     -156.34    346.64 o
 -10   4  12        4.86     -177.48    230.17 o
  -8   4  12      726.54      647.08    252.39 o
  -6   4  12      588.02      556.61    232.08 o
  -4   4  12      106.82      290.00    228.58 o
  -2   4  12       60.55     -122.69    232.62 o
   0   4  12     1416.68     1690.40    269.85 o
   2   4  12     2102.17     2251.10    280.18 o
   4   4  12      510.93      613.32    266.85 o
   6   4  12        9.66      -36.25    277.41 o
   8   4  12      214.72      -23.65    222.77 o
  10   4  12       48.24      -73.89    243.60 o
  12   4  12        3.06      374.24    285.75 o
  14   4  12       66.46      122.99    317.72 o
  16   4  12      573.10      586.11    357.54 o
  18   4  12      298.53      185.44    383.08 o
  20   4  12       23.06      -96.91    428.81 o
  22   4  12      428.47      710.36    506.10 o
  24   4  12      491.05     1249.08    555.30 o
  26   4  12        8.53      694.89    669.17 o
 -31   5  12      969.27     -401.13   1570.87 o
 -29   5  12      867.50      186.79    892.78 o
 -27   5  12       35.74      705.35    753.40 o
 -25   5  12     2329.25     2273.49    722.42 o
 -23   5  12     2934.16     2190.80    818.90 o
 -21   5  12      986.57      633.91    574.56 o
 -19   5  12      604.68      712.67    579.66 o
 -17   5  12     4816.60     5725.95    507.88 o
 -15   5  12     9225.99     8600.10    574.16 o
 -13   5  12     2254.15     1460.58    470.46 o
 -11   5  12     5119.90     5137.05    388.69 o
  -9   5  12    20133.93    20113.61    674.71 o
  -7   5  12     9837.28    10005.77    527.53 o
  -5   5  12        3.15     -286.28    292.71 o
  -3   5  12    12997.21    14130.90    607.20 o
  -1   5  12    20562.29    21070.83    725.19 o
   1   5  12     3681.06     4056.67    366.39 o
   3   5  12      661.85     1242.93    326.50 o
   5   5  12    13767.55    12932.44    590.45 o
   7   5  12     9778.22    10499.25    558.15 o
   9   5  12     1072.29     1260.94    371.13 o
  11   5  12     3802.34     3898.20    440.90 o
  13   5  12    12887.15    12097.99    803.59 o
  15   5  12     5369.17     5280.90    516.33 o
  17   5  12      841.42      806.75    502.22 o
  19   5  12     1266.10     1190.96    536.65 o
  21   5  12     4417.35     5556.11    834.20 o
  23   5  12     2193.80     2886.90    773.00 o
  25   5  12        4.28      -88.58    932.41 o
 -28   6  12      138.92     -732.28   1771.65 o
 -26   6  12      169.08     -584.65   2094.49 o
 -24   6  12     1708.80     1747.65    968.50 o
 -22   6  12     2943.92      962.15    707.87 o
 -20   6  12      228.49      836.42    687.43 o
 -18   6  12     5435.09     5349.21    781.45 o
 -16   6  12     9075.92     8108.53    663.83 o
 -14   6  12     4795.15     4301.06    481.94 o
 -12   6  12       44.14     -391.15    391.15 o
 -10   6  12     4695.66     4542.41    495.54 o
  -8   6  12     7390.07     7335.17    535.97 o
  -6   6  12     2933.21     2625.29    408.95 o
  -4   6  12     1385.45     1322.18    392.68 o
  -2   6  12     5650.31     6720.08    498.16 o
   0   6  12     9449.56    10526.18    967.91 o
   2   6  12     1682.16     1382.11    414.60 o
   4   6  12     1463.26     2423.33    523.12 o
   6   6  12     5475.11     5609.55    666.00 o
   8   6  12     2695.24     3287.31    501.40 o
  10   6  12       91.92      313.53    489.37 o
  12   6  12     1405.38      972.69    510.15 o
  14   6  12     5022.90     4750.96    685.03 o
  16   6  12     2893.47     2851.04    624.75 o
  18   6  12        9.84       97.55    704.26 o
  20   6  12     1519.43     1226.00   1038.01 o
  22   6  12     2190.83     3118.11   1511.81 o
 -23   7  12       23.21     -198.59   1106.30 o
 -21   7  12       50.73     1379.47    863.75 o
 -19   7  12        4.42     -685.28    798.72 o
 -17   7  12       72.63      -53.61   1145.67 o
 -15   7  12      115.03      274.03    722.12 o
 -13   7  12      102.53     -177.50    500.94 o
 -11   7  12       34.07     -587.27    587.27 o
  -9   7  12      215.02      246.23    749.29 o
  -7   7  12      497.35      854.88    547.96 o
  -5   7  12       21.53     -798.14    798.14 o
  -3   7  12      592.99      681.57    536.44 o
  -1   7  12     1091.55      771.74    469.47 o
   1   7  12       54.38      696.42    485.44 o
   3   7  12      497.73      870.07    619.40 o
   5   7  12      604.09     1253.44    545.40 o
   7   7  12      224.82      -83.26    627.77 o
   9   7  12      109.14      376.20    576.52 o
  11   7  12     1226.41     1208.99    631.40 o
  13   7  12     1020.88     1526.76    727.71 o
  15   7  12      245.49       57.18    748.36 o
  17   7  12       19.34     -788.95    788.95 o
 -16   8  12     2756.42     1788.20    915.94 o
 -14   8  12     1603.43     1880.82    925.05 o
 -12   8  12        7.44     -758.26    879.55 o
 -10   8  12      800.76      493.47    992.31 o
  -8   8  12     3181.17     2940.64    726.80 o
  -6   8  12     1569.20     1754.40    709.49 o
  -4   8  12       38.76      570.88    802.68 o
  -2   8  12     2909.02     3460.43    750.61 o
   0   8  12     5182.32     5265.37    803.82 o
   2   8  12     1424.10      127.52    764.28 o
   4   8  12     1039.53     1744.79    666.90 o
   6   8  12     5472.60     6476.25    768.86 o
   8   8  12     3007.90     2777.59   1159.50 o
  10   8  12        7.30       60.15    995.88 o
 -35   1  13     1191.38      263.31    885.22 o
 -33   1  13      634.43      772.00    706.77 o
 -31   1  13      802.07     1447.08    959.10 o
 -29   1  13     5609.98     5552.22    546.90 o
 -27   1  13     4805.50     5389.50    570.61 o
 -25   1  13      401.45      742.03    390.16 o
 -23   1  13    12472.51    13448.08    961.49 o
 -21   1  13    21618.31    21684.62    626.59 o
 -19   1  13     9421.01    10192.37    411.42 o
 -17   1  13     1790.96     1470.67    223.48 o
 -15   1  13     8309.83     8612.85    335.94 o
 -13   1  13    16308.41    16422.97    385.23 o
 -11   1  13    24348.19    24048.96    472.61 o
  -9   1  13     7157.02     8029.32    258.03 o
  -7   1  13    53398.36    51715.54    853.32 o
  -5   1  13    46086.87    45065.93    755.19 o
  -3   1  13     5214.83     5491.78    213.43 o
  -1   1  13    18214.67    18003.89    419.96 o
   1   1  13    68648.70    68787.86   1309.95 o
   3   1  13    40437.43    39483.07    697.24 o
   5   1  13     1091.12     1214.17    166.79 o
   7   1  13    21978.35    22057.71    483.55 o
   9   1  13    25794.96    25251.08    602.25 o
  11   1  13    10236.23    10829.77    427.97 o
  13   1  13     3077.47     2898.65    291.10 o
  15   1  13    38297.47    37862.82    844.94 o
  17   1  13    14885.51    14976.33    571.18 o
  19   1  13     2249.21     2172.20    370.39 o
  21   1  13     2028.46     1040.10    398.04 o
  23   1  13     8036.19     8137.48    561.61 o
  25   1  13     6061.59     6161.95    540.57 o
  27   1  13      219.51     -139.59    587.39 o
  29   1  13     2072.86      557.44    925.03 o
 -34   2  13      785.05      337.75   1104.08 o
 -32   2  13        5.81     -641.83    697.91 o
 -30   2  13     1616.86     1102.47    629.42 o
 -28   2  13     3444.89     3380.93    597.53 o
 -26   2  13     1396.10     1302.21    519.47 o
 -24   2  13     1304.82     1123.59    464.39 o
 -22   2  13     5202.27     5215.69    412.29 o
 -20   2  13    15986.24    16550.34    569.21 o
 -18   2  13     1266.93     1282.42    261.01 o
 -16   2  13    11610.73    10915.42    443.49 o
 -14   2  13    26164.65    25274.57    564.11 o
 -12   2  13    24645.16    23591.30    523.09 o
 -10   2  13       29.22      293.29    184.59 o
  -8   2  13    14889.49    14335.03    433.90 o
  -6   2  13    34812.51    33436.04    746.33 o
  -4   2  13    11961.83    11523.05    394.68 o
  -2   2  13     2997.68     2939.17    242.02 o
   0   2  13    21730.22    21569.34    635.66 o
   2   2  13    18175.89    18223.73    529.15 o
   4   2  13     4085.78     4069.76    247.88 o
   6   2  13     5333.37     5215.16    288.66 o
   8   2  13    12639.67    11718.59    503.41 o
  10   2  13    11704.93    10989.33    430.34 o
  12   2  13     5870.83     6485.98    467.50 o
  14   2  13     1264.23     1001.64    293.52 o
  16   2  13    13682.38    14057.98    772.94 o
  18   2  13    15433.88    15461.03    794.66 o
  20   2  13      428.32      238.53    385.66 o
  22   2  13     4758.51     4321.68    498.10 o
  24   2  13     6159.87     5313.23    682.89 o
  26   2  13     1893.07      685.82    581.90 o
  28   2  13       91.59     -373.42    926.44 o
 -33   3  13       22.23     -336.16    975.95 o
 -31   3  13      114.41     -551.84    772.68 o
 -29   3  13      172.85      207.02    674.21 o
 -27   3  13      267.08      -69.32    602.81 o
 -25   3  13       21.56      -27.23    524.13 o
 -23   3  13      411.44      591.30    479.67 o
 -21   3  13     1515.32     1773.40    300.79 o
 -19   3  13      706.40      969.11    281.16 o
 -17   3  13      192.05      -41.13    232.50 o
 -15   3  13      410.82      374.61    217.22 o
 -13   3  13     2689.12     3089.69    269.37 o
 -11   3  13     5175.26     6109.68    338.53 o
  -9   3  13      131.14      253.43    210.67 o
  -7   3  13    10259.24    10187.69    402.75 o
  -5   3  13    10053.81    11190.12    415.44 o
  -3   3  13       15.07       74.91    210.52 o
  -1   3  13     6028.69     6348.64    366.48 o
   1   3  13    15404.26    17038.49    535.77 o
   3   3  13      749.14     1053.44    250.52 o
   5   3  13      887.17      493.66    260.82 o
   7   3  13     2512.62     2146.33    231.94 o
   9   3  13      552.78      450.98    231.77 o
  11   3  13       67.56      -72.84    246.47 o
  13   3  13     1609.14     1388.58    306.03 o
  15   3  13     6755.12     7062.50    570.98 o
  17   3  13     1629.64     2186.36    441.34 o
  19   3  13       45.56     -119.66    398.15 o
  21   3  13     1370.40     1068.32    456.19 o
  23   3  13     1295.50     1275.09    489.82 o
  25   3  13      218.92     -404.67    585.18 o
  27   3  13      345.19     -566.58    636.27 o
 -32   4  13        6.60     -851.05    966.40 o
 -30   4  13      622.06     2861.60    937.45 o
 -28   4  13     3534.83     3528.40    811.74 o
 -26   4  13      542.65     1778.59    716.57 o
 -24   4  13      200.98      118.85    624.86 o
 -22   4  13     6153.22     5987.97    748.03 o
 -20   4  13    11888.98    11822.12   1123.59 o
 -18   4  13     1780.92     1467.62    412.74 o
 -16   4  13     8501.32     8360.56    564.85 o
 -14   4  13    23309.24    23143.35    692.56 o
 -12   4  13    21037.88    20366.78    640.76 o
 -10   4  13     1848.50     1117.34    275.09 o
  -8   4  13     9412.42    11426.40    462.02 o
  -6   4  13    31017.60    30841.52    762.96 o
  -4   4  13    32205.00    30955.62    774.10 o
  -2   4  13      278.47      730.08    264.52 o
   0   4  13    26577.21    29002.81    765.79 o
   2   4  13    53513.11    54048.12   1179.28 o
   4   4  13     8340.28     8660.98    484.85 o
   6   4  13    14961.09    15386.12    596.58 o
   8   4  13    42861.53    42873.64   1037.30 o
  10   4  13    19694.12    20254.32    604.17 o
  12   4  13       74.86      -59.91    297.16 o
  14   4  13    10873.18    11147.35    829.87 o
  16   4  13    18083.44    17521.37    685.76 o
  18   4  13     5421.73     5845.71    520.58 o
  20   4  13      377.53     -106.90    507.27 o
  22   4  13     5349.79     4343.15    678.05 o
  24   4  13     3330.25     3299.12   1484.72 o
  26   4  13      676.94      -73.84    909.98 o
 -29   5  13       65.09      685.98    944.76 o
 -27   5  13      235.84     -137.02    839.94 o
 -25   5  13      155.04    -1133.86   1133.86 o
 -23   5  13       31.19     -521.30    748.03 o
 -21   5  13      464.78      497.22    624.39 o
 -19   5  13     1565.62     1715.72    617.55 o
 -17   5  13      645.79     1154.99    407.80 o
 -15   5  13     1858.08     1660.28    391.42 o
 -13   5  13     5649.99     4830.51    691.28 o
 -11   5  13     6464.90     6074.23    456.88 o
  -9   5  13        7.76      213.28    314.87 o
  -7   5  13     8815.38     8212.58    518.51 o
  -5   5  13     9702.49    10625.22    870.35 o
  -3   5  13     2285.01     2359.31    467.11 o
  -1   5  13     2793.06     2791.24    353.75 o
   1   5  13     5828.83     6685.03    471.65 o
   3   5  13     4510.03     4115.39    452.44 o
   5   5  13      367.02      589.24    346.91 o
   7   5  13     2951.42     2853.74    404.79 o
   9   5  13     5598.60     5303.17    470.08 o
  11   5  13     4594.76     3820.51    465.19 o
  13   5  13      427.30     -381.42    434.77 o
  15   5  13     1048.20      977.65    485.89 o
  17   5  13     1850.91     1348.40    525.01 o
  19   5  13      623.19      915.06    568.66 o
  21   5  13       37.79      944.15    674.79 o
  23   5  13      969.03     1369.32    822.92 o
 -26   6  13       57.24     -296.90    814.08 o
 -24   6  13      303.35      553.93    807.84 o
 -22   6  13     1504.17      472.49   1496.06 o
 -20   6  13     1662.08     2496.43    741.37 o
 -18   6  13        5.14       20.17    708.95 o
 -16   6  13     2608.02     2072.18    593.59 o
 -14   6  13     5374.83     4862.34    626.41 o
 -12   6  13     2700.03     3057.98    481.93 o
 -10   6  13       61.77     -418.82    418.82 o
  -8   6  13     3175.85     3614.49    442.89 o
  -6   6  13     4957.69     4308.82    457.04 o
  -4   6  13      475.93      501.58    399.05 o
  -2   6  13     2415.68     2707.13    449.16 o
   0   6  13     4789.57     5705.64    553.48 o
   2   6  13     1054.60      905.86    438.04 o
   4   6  13      421.27      227.03    513.52 o
   6   6  13     1704.95     1972.88    545.53 o
   8   6  13     1414.52     1392.99    531.89 o
  10   6  13     1084.68     1292.79    524.98 o
  12   6  13      262.14      261.61    547.23 o
  14   6  13      354.95      408.62    683.05 o
  16   6  13     3088.26     2232.95    666.75 o
  18   6  13     2181.10     1801.52    762.83 o
  20   6  13       11.78     -815.71    815.71 o
 -21   7  13     1659.90     1755.13    931.72 o
 -19   7  13      806.55      416.52    863.24 o
 -17   7  13      148.39      912.34    813.12 o
 -15   7  13     2614.07     3527.32   1066.93 o
 -13   7  13     2985.43     2591.03    744.11 o
 -11   7  13     1095.96      234.84   1214.10 o
  -9   7  13      249.09     -283.85    540.64 o
  -7   7  13     4041.32     4082.21    631.22 o
  -5   7  13     4710.25     4870.44    655.66 o
  -3   7  13     2235.12     2468.38    616.15 o
  -1   7  13      662.00     1288.99    516.52 o
   1   7  13     6351.11     7235.36    624.97 o
   3   7  13     7361.12     6964.35    633.68 o
   5   7  13      731.83      459.42    551.98 o
   7   7  13     4299.52     3703.52    732.47 o
   9   7  13     9121.73     8739.07    785.33 o
  11   7  13     3169.30     3220.57    856.93 o
  13   7  13      142.78      518.60    746.75 o
  15   7  13     3061.28     4020.86    844.93 o
 -16   8  13      141.25     -401.57   1669.29 o
 -14   8  13        8.67      408.99    985.56 o
 -12   8  13      237.26     -273.89    941.87 o
 -10   8  13       64.81     -507.53   1019.75 o
  -8   8  13       95.85      835.33    856.44 o
  -6   8  13      272.53     1186.28    854.94 o
  -4   8  13      270.28      539.96    728.92 o
  -2   8  13       76.53     1585.21    765.15 o
   0   8  13       16.06     -772.49    772.49 o
   2   8  13      204.17     -330.22    796.28 o
   4   8  13      713.38     1184.43    737.42 o
   6   8  13      309.36      -89.58    728.38 o
   8   8  13        7.05      778.24    834.17 o
 -34   0  14     1629.68     2330.71   1188.98 o
 -32   0  14     1638.29     1378.58    937.49 o
 -30   0  14      126.36     -771.74    771.74 o
 -28   0  14     1412.32      790.29    711.00 o
 -26   0  14     9258.86     8199.94   2385.83 o
 -24   0  14     3449.13     5288.23   1366.14 o
 -22   0  14       34.94     -354.96    386.60 o
 -20   0  14     8078.34     8436.56    700.51 o
 -18   0  14    26948.36    27847.41    895.24 o
 -16   0  14     1562.51     1949.40    326.74 o
 -14   0  14    21790.76    20704.09    769.13 o
 -12   0  14    65347.07    64740.66   1634.78 o
 -10   0  14    65751.61    61291.41   2316.20 o
  -8   0  14     4917.62     4851.35    305.13 o
  -6   0  14    15571.12    14636.08    548.94 o
  -4   0  14    77498.69    75546.64   1590.87 o
  -2   0  14    80489.53    80349.13   1685.08 o
   0   0  14      239.99      422.51    208.87 o
   2   0  14    57567.97    56531.86   1247.12 o
   4   0  14   115228.63   117490.92   2818.34 o
   6   0  14    23804.10    23216.20    792.65 o
   8   0  14    18833.37    18174.40    713.77 o
  10   0  14    38034.02    37554.84   1137.91 o
  12   0  14    11598.85    11478.84    659.40 o
  14   0  14     1103.42     1177.29    436.40 o
  16   0  14     8578.81     7886.67    611.93 o
  18   0  14    11777.02    13096.53    827.77 o
  20   0  14     6956.17     6807.24    691.30 o
  22   0  14      328.20      514.94    912.38 o
  24   0  14     3904.14     2601.02    731.97 o
  26   0  14     5252.74     4809.08    985.95 o
  28   0  14     2158.04     1439.65   1205.63 o
 -35   1  14       70.24     -535.43   1354.33 o
 -33   1  14      239.10      923.10   1665.20 o
 -31   1  14       45.95     1167.34    681.59 o
 -29   1  14       20.54      340.78    586.35 o
 -27   1  14      733.61      329.48    594.40 o
 -25   1  14      533.27      899.99    427.12 o
 -23   1  14     1498.44     1388.86    380.80 o
 -21   1  14       99.83      211.09    292.46 o
 -19   1  14     3906.66     4086.99    299.41 o
 -17   1  14     6707.94     6841.73    351.98 o
 -15   1  14     1116.41      872.99    215.08 o
 -13   1  14     2652.00     2869.84    197.97 o
 -11   1  14    11387.65    11189.61    326.61 o
  -9   1  14    13995.44    12722.91    330.13 o
  -7   1  14      521.36      355.79    140.82 o
  -5   1  14    20827.95    19431.90    407.87 o
  -3   1  14    15827.77    14812.56    345.18 o
  -1   1  14      920.91      438.18    161.03 o
   1   1  14     5736.67     6781.05    295.62 o
   3   1  14     9324.41     9166.93    311.74 o
   5   1  14     6003.02     5853.90    282.98 o
   7   1  14      296.42      228.63    211.89 o
   9   1  14     1698.94     1666.11    253.46 o
  11   1  14     4585.47     4923.50    321.70 o
  13   1  14     5724.39     6326.36    383.61 o
  15   1  14      288.27      494.92    311.25 o
  17   1  14     3089.93     3184.85    382.19 o
  19   1  14     3272.23     3194.62    410.37 o
  21   1  14      377.50      518.81    423.76 o
  23   1  14      289.11      105.46    469.42 o
  25   1  14     1011.59      801.38    519.79 o
  27   1  14      482.25      694.69    649.45 o
 -34   2  14      759.66     -848.24    848.24 o
 -32   2  14      888.72     1141.90    726.00 o
 -30   2  14       28.20     -158.89    637.81 o
 -28   2  14      671.66      826.66    606.99 o
 -26   2  14     5037.56     5221.27    632.68 o
 -24   2  14      362.86      852.56    572.80 o
 -22   2  14       73.45      -92.31    322.98 o
 -20   2  14     5623.79     7005.35    442.27 o
 -18   2  14     8222.92     8831.08    419.69 o
 -16   2  14      116.26      240.37    275.81 o
 -14   2  14    17942.92    16893.67    461.28 o
 -12   2  14    37364.67    37608.62    841.92 o
 -10   2  14    16566.70    17225.31    510.78 o
  -8   2  14       38.35     -125.89    202.65 o
  -6   2  14    16927.79    16744.89    496.73 o
  -4   2  14    15056.15    15050.07    480.78 o
  -2   2  14    11314.84    11334.10    421.68 o
   0   2  14     2498.01     2372.86    337.55 o
   2   2  14     8082.93     8052.06    405.54 o
   4   2  14    17887.97    18180.58    479.86 o
   6   2  14     4507.66     4091.10    315.29 o
   8   2  14      367.13       24.59    312.81 o
  10   2  14     2587.39     3182.03    296.52 o
  12   2  14     4524.61     4376.76    337.43 o
  14   2  14      483.97     1181.83    318.07 o
  16   2  14      759.44      525.09    337.14 o
  18   2  14     9344.93     9037.75    531.23 o
  20   2  14     6737.91     7760.38    691.00 o
  22   2  14      234.18       94.64    460.09 o
  24   2  14     4126.65     4596.05    562.88 o
  26   2  14     4126.79     4929.03    663.40 o
 -33   3  14     1405.69      511.14   1012.36 o
 -31   3  14      707.70     1963.19   1000.00 o
 -29   3  14      302.44      539.51    779.82 o
 -27   3  14     4258.54     4029.35    830.76 o
 -25   3  14     5485.39     4336.84    834.76 o
 -23   3  14      648.46      871.08    497.63 o
 -21   3  14     4053.71     4087.75    400.99 o
 -19   3  14    19665.52    18256.13    579.73 o
 -17   3  14     7879.20     7869.99    414.83 o
 -15   3  14      437.41      514.61    279.04 o
 -13   3  14     7745.75     7785.12    409.04 o
 -11   3  14    12881.08    12287.39    459.17 o
  -9   3  14    16521.91    16157.96    513.30 o
  -7   3  14       16.06     -101.03    227.50 o
  -5   3  14    25337.88    24704.23    648.22 o
  -3   3  14    38663.28    38510.37    886.04 o
  -1   3  14    14748.60    14183.98    512.73 o
   1   3  14     3551.50     3799.22    354.61 o
   3   3  14    40013.46    40211.19    939.80 o
   5   3  14    41084.76    40831.48    966.09 o
   7   3  14     3137.94     3205.90    304.19 o
   9   3  14    12929.07    12360.59    477.51 o
  11   3  14    25453.48    25843.57    684.23 o
  13   3  14    15435.14    15482.94    587.41 o
  15   3  14       95.61      370.13    359.46 o
  17   3  14    10123.50    10011.21    807.48 o
  19   3  14     7591.49     7446.66    514.02 o
  21   3  14     1406.32      949.09    490.06 o
  23   3  14      263.05       22.72    568.87 o
  25   3  14     2877.03     2107.30    781.92 o
 -30   4  14       31.60      695.98    958.36 o
 -28   4  14        1.26     -343.67    796.66 o
 -26   4  14        6.83      175.82    735.59 o
 -24   4  14      217.38      539.32    632.90 o
 -22   4  14       25.12      500.80    652.57 o
 -20   4  14      131.97     1151.44    607.14 o
 -18   4  14      605.70      230.10    390.35 o
 -16   4  14     2423.84     2532.78    395.51 o
 -14   4  14     3438.37     3535.66    344.16 o
 -12   4  14      414.68     1113.93    305.82 o
 -10   4  14      846.16      820.42    271.93 o
  -8   4  14      106.17      196.30    262.97 o
  -6   4  14       25.06       23.97    260.53 o
  -4   4  14      766.96     1553.57    293.56 o
  -2   4  14      165.78      246.44    329.37 o
   0   4  14      732.77      465.14    294.52 o
   2   4  14      254.73      681.41    337.45 o
   4   4  14       21.07      167.35    310.54 o
   6   4  14      938.92      723.21    332.14 o
   8   4  14      860.62      372.87    346.86 o
  10   4  14      229.45      504.69    366.05 o
  12   4  14     2611.05     2465.07    441.93 o
  14   4  14     4183.41     4396.68    499.66 o
  16   4  14      155.54     -313.18    520.65 o
  18   4  14      118.31     -343.56    503.56 o
  20   4  14      822.19      451.76    574.18 o
  22   4  14      160.85     -325.93    652.28 o
  24   4  14       12.36     -765.06    833.44 o
 -29   5  14      225.76      958.09    985.89 o
 -27   5  14     1558.98     1738.81    900.09 o
 -25   5  14     2557.85     1880.76    831.70 o
 -23   5  14       91.24        1.09    731.05 o
 -21   5  14     2274.74     2076.06    689.91 o
 -19   5  14     8320.06     8307.77   3200.79 o
 -17   5  14     3392.90     4166.56    478.30 o
 -15   5  14      604.75      411.66    404.35 o
 -13   5  14     4210.86     4304.06    465.04 o
 -11   5  14     7194.51     7495.84    678.50 o
  -9   5  14     3461.82     3600.87    396.74 o
  -7   5  14      854.94     1010.26    354.01 o
  -5   5  14    13586.54    15136.22    659.18 o
  -3   5  14    12133.51    11903.58    579.82 o
  -1   5  14     1322.04     1364.45    358.20 o
   1   5  14     3718.24     4080.35    418.70 o
   3   5  14    13399.92    12906.25    713.72 o
   5   5  14     8486.42     8818.04    549.87 o
   7   5  14      234.40      188.01    395.78 o
   9   5  14     4045.62     4279.56    481.35 o
  11   5  14     8140.53     7902.69    572.62 o
  13   5  14     5123.82     4471.65    545.33 o
  15   5  14       55.00     -375.19    504.89 o
  17   5  14     3828.77     3590.49    618.30 o
  19   5  14     3489.72     3712.10    764.91 o
  21   5  14      402.34     -764.91    764.91 o
 -26   6  14     1490.69     3259.84   1716.54 o
 -24   6  14      528.45     -428.84   1460.63 o
 -22   6  14       25.20      436.16    812.75 o
 -20   6  14     1047.35     1167.60    771.73 o
 -18   6  14     3543.52     2931.72    818.90 o
 -16   6  14     1836.16     2467.62    755.91 o
 -14   6  14       10.43     -504.37    512.13 o
 -12   6  14     2764.25     2492.13    517.06 o
 -10   6  14     4529.37     3562.51    532.40 o
  -8   6  14      106.13      142.60    464.18 o
  -6   6  14     2196.58     1979.09    452.09 o
  -4   6  14     5704.90     6035.63    515.43 o
  -2   6  14     4370.52     4639.75    507.07 o
   0   6  14       63.59       -5.66    528.48 o
   2   6  14     1172.90      774.05    570.53 o
   4   6  14     4373.63     4115.50    521.24 o
   6   6  14     2761.12     2968.37    616.09 o
   8   6  14        0.13     -183.72    516.07 o
  10   6  14     2382.93     2584.35    580.38 o
  12   6  14     6141.59     5130.66    651.97 o
  14   6  14     3155.37     2892.17    671.68 o
  16   6  14       10.38     -183.37    680.92 o
  18   6  14     2034.57     1467.30    811.09 o
 -21   7  14      131.54     -906.78    906.78 o
 -19   7  14      233.80     1202.26    891.38 o
 -17   7  14      100.62     -231.19   1122.05 o
 -15   7  14       19.46      592.02    820.87 o
 -13   7  14      163.21      687.88    587.52 o
 -11   7  14      288.76      491.22    587.79 o
  -9   7  14      120.18     -390.14    583.19 o
  -7   7  14      334.99     -148.41    701.26 o
  -5   7  14     1319.14     1149.67    601.99 o
  -3   7  14      841.52     1184.67   1071.71 o
  -1   7  14       80.09      171.35    543.19 o
   1   7  14     1714.71     2076.82    602.59 o
   3   7  14     1305.35     1133.63    598.02 o
   5   7  14       17.63      514.35    605.10 o
   7   7  14      884.01      271.40    737.68 o
   9   7  14     1017.29     1541.04    667.12 o
  11   7  14      257.94      888.34    891.03 o
  13   7  14       13.13     -233.95    771.98 o
 -12   8  14     1594.28     1722.23   1519.68 o
 -10   8  14     2348.85     1176.35    843.32 o
  -8   8  14       45.65     -671.88   1578.78 o
  -6   8  14     1045.06     1067.79    777.54 o
  -4   8  14     4393.18     3914.29    812.81 o
  -2   8  14     2578.67     2439.32    797.11 o
   0   8  14        1.77      462.71    811.11 o
   2   8  14     2829.16     4282.82    903.51 o
   4   8  14     3641.61     4730.47   1113.13 o
   6   8  14      520.13      297.90    781.27 o
 -33   1  15      833.32     1583.86    804.61 o
 -31   1  15     2250.46     3357.87    720.44 o
 -29   1  15     1366.30     1115.47    631.79 o
 -27   1  15      139.62       66.49    488.76 o
 -25   1  15     5940.92     6532.70    598.94 o
 -23   1  15     9322.62    10331.37    589.70 o
 -21   1  15     2239.12     2520.10    322.74 o
 -19   1  15     1153.89     1820.21    287.42 o
 -17   1  15    29216.43    29494.99    674.84 o
 -15   1  15    16358.12    17434.55    491.77 o
 -13   1  15     2420.18     2356.71    224.99 o
 -11   1  15    17252.08    17286.45    417.45 o
  -9   1  15    22544.31    22273.43    471.55 o
  -7   1  15    15887.21    15650.53    379.17 o
  -5   1  15     1192.06      662.30    154.88 o
  -3   1  15    29133.88    28465.27    545.66 o
  -1   1  15    46482.07    45090.92    783.26 o
   1   1  15    18457.83    18956.03    461.31 o
   3   1  15     2208.02     2072.52    203.41 o
   5   1  15    34544.23    34648.42    746.08 o
   7   1  15    41710.36    40956.38    851.01 o
   9   1  15     2251.65     2422.57    286.73 o
  11   1  15    15926.85    15428.63    764.65 o
  13   1  15    27262.21    26358.88    789.87 o
  15   1  15    23560.83    23091.18    912.62 o
  17   1  15     2339.30     2142.31    408.14 o
  19   1  15     3856.32     2926.36    459.74 o
  21   1  15     9188.41     9295.28    579.58 o
  23   1  15     2101.39     2135.56    543.13 o
  25   1  15      107.53      521.80    579.58 o
 -32   2  15     1426.35     1059.96    962.07 o
 -30   2  15     1496.99     1601.77    720.59 o
 -28   2  15       92.21      781.82    639.99 o
 -26   2  15      750.52      443.24    576.42 o
 -24   2  15     5283.18     5178.85    637.59 o
 -22   2  15     3100.89     3585.01    383.62 o
 -20   2  15       18.76      716.25    316.82 o
 -18   2  15     2089.08     2522.69    295.38 o
 -16   2  15    13247.62    13597.46    608.75 o
 -14   2  15     3498.02     3620.45    312.19 o
 -12   2  15      183.06       67.93    240.64 o
 -10   2  15    11655.88    11532.36    452.32 o
  -8   2  15    22677.14    20962.30    590.59 o
  -6   2  15      480.07      518.97    233.44 o
  -4   2  15     3286.34     2953.08    278.11 o
  -2   2  15    17863.33    18165.46    552.00 o
   0   2  15    15063.18    16122.54    525.89 o
   2   2  15     2569.65     2946.75    301.27 o
   4   2  15     2440.18     2181.32    294.89 o
   6   2  15    20877.26    20184.33    553.65 o
   8   2  15    17084.60    16379.44    524.08 o
  10   2  15      941.49      825.11    312.57 o
  12   2  15     3917.89     3944.29    353.05 o
  14   2  15    13272.09    13498.78    676.28 o
  16   2  15     5890.38     6097.53    447.10 o
  18   2  15      138.31       71.94    419.27 o
  20   2  15     4519.30     4393.70    502.52 o
  22   2  15     6406.76     7253.21    575.68 o
  24   2  15      977.24      931.26    575.00 o
  26   2  15      776.19      490.44    666.09 o
 -31   3  15       13.90      885.08    962.98 o
 -29   3  15      279.51      297.65    844.82 o
 -27   3  15       48.30      171.59    778.17 o
 -25   3  15       27.70     -163.39    881.89 o
 -23   3  15     1750.83     3166.58   1322.83 o
 -21   3  15      445.31      811.25    459.56 o
 -19   3  15       59.47      440.26    367.09 o
 -17   3  15     3473.74     4233.23    405.74 o
 -15   3  15     4428.56     4785.20    348.40 o
 -13   3  15     1108.64     1115.65    282.12 o
 -11   3  15     5918.06     6792.05    505.83 o
  -9   3  15     7777.16     7961.81    425.63 o
  -7   3  15      541.04      936.58    261.06 o
  -5   3  15      940.20      724.41    263.96 o
  -3   3  15     9974.37    10076.81    461.49 o
  -1   3  15     4066.60     4144.56    332.80 o
   1   3  15       12.91      -48.94    311.41 o
   3   3  15     3152.51     2788.85    333.77 o
   5   3  15     3823.01     4097.32    366.29 o
   7   3  15     1305.77     1106.05    327.11 o
   9   3  15      381.97      170.49    283.95 o
  11   3  15     5166.08     5472.09    408.37 o
  13   3  15     3527.93     4376.12    537.61 o
  15   3  15     1775.36     1682.66    467.20 o
  17   3  15       11.10       10.66    498.53 o
  19   3  15      530.63      332.29    528.44 o
  21   3  15      578.59     1100.33    878.54 o
  23   3  15       21.47      928.27   1068.81 o
  25   3  15      400.36    -1244.09   1622.05 o
 -30   4  15     1697.93     3004.72    995.84 o
 -28   4  15      152.07     -828.37    854.33 o
 -26   4  15      278.54     1288.12    790.71 o
 -24   4  15     6061.63     6467.24    818.59 o
 -22   4  15     3777.32     4732.82    764.62 o
 -20   4  15      338.83      149.43    597.29 o
 -18   4  15     2648.59     1946.53    442.88 o
 -16   4  15    13669.15    14865.10    627.16 o
 -14   4  15     5817.21     6505.80    468.52 o
 -12   4  15       49.53      715.82    326.67 o
 -10   4  15    14329.06    15552.99    572.83 o
  -8   4  15    26632.68    26365.38    728.78 o
  -6   4  15     3593.25     2997.14    336.72 o
  -4   4  15     7579.53     8434.15    470.10 o
  -2   4  15    31040.59    32522.19    852.15 o
   0   4  15    33875.55    33757.57    882.06 o
   2   4  15      210.11      433.93    366.54 o
   4   4  15    17020.07    17338.73    662.46 o
   6   4  15    39138.86    39117.67   1017.94 o
   8   4  15     8820.61     8394.81    616.42 o
  10   4  15     2687.68     2375.39    491.87 o
  12   4  15     8643.80     8081.57    568.23 o
  14   4  15     6387.09     5697.24    679.64 o
  16   4  15      297.48      -13.48    496.48 o
  18   4  15      585.94      -11.92    569.69 o
  20   4  15     2114.60     2268.40    656.76 o
  22   4  15     2867.83     3324.54    766.13 o
 -27   5  15       21.12     1150.52    891.89 o
 -25   5  15      171.98    -1153.54   1153.54 o
 -23   5  15      848.22     1042.23    761.90 o
 -21   5  15      988.54      305.11    751.86 o
 -19   5  15        2.87      582.00   1251.97 o
 -17   5  15     2474.50     2747.19    513.57 o
 -15   5  15     4316.57     4091.78    504.73 o
 -13   5  15     2572.42     2185.40    471.34 o
 -11   5  15      238.55      207.75    357.05 o
  -9   5  15     5858.18     5379.76    874.57 o
  -7   5  15     5799.23     5333.91    513.92 o
  -5   5  15       14.47       88.51    375.99 o
  -3   5  15     3323.34     3563.81    399.45 o
  -1   5  15     3949.75     3939.87    416.34 o
   1   5  15      815.36      902.80    388.55 o
   3   5  15       18.30      -93.72    400.73 o
   5   5  15     1150.59      698.09    411.37 o
   7   5  15     2711.01     2699.09    459.15 o
   9   5  15     2588.33     2540.03    479.10 o
  11   5  15      545.28      411.22    472.62 o
  13   5  15     1078.86      242.71    529.57 o
  15   5  15     2483.53     1975.10    566.56 o
  17   5  15      440.14      503.28    852.69 o
  19   5  15      923.43      510.95    714.00 o
 -24   6  15      820.49      865.19   1173.23 o
 -22   6  15      415.12     1275.80    870.69 o
 -20   6  15       14.84      369.81    779.25 o
 -18   6  15      709.35     1373.60    812.49 o
 -16   6  15     1543.33     1595.51    777.44 o
 -14   6  15      330.80      463.30    502.59 o
 -12   6  15      731.56      352.20    516.00 o
 -10   6  15     2682.87     2448.26    833.44 o
  -8   6  15     1496.57     1567.64    545.77 o
  -6   6  15      354.09       35.67    570.53 o
  -4   6  15     2515.68     2634.29    485.10 o
  -2   6  15     2436.49     2475.97    513.93 o
   0   6  15     1034.27      925.64    483.80 o
   2   6  15       15.25      258.82    542.12 o
   4   6  15     1308.34     1410.65    528.89 o
   6   6  15     2793.55     3918.33   1527.56 o
   8   6  15     1882.03     1629.82    564.37 o
  10   6  15       28.23     -477.41    569.86 o
  12   6  15     1091.16      732.74    635.37 o
  14   6  15     1937.16     2067.82    677.04 o
  16   6  15      232.48     -436.51    728.58 o
 -19   7  15      550.46      564.29    948.25 o
 -17   7  15     2133.76     4060.63    918.59 o
 -15   7  15     1812.58     1565.18    913.21 o
 -13   7  15      284.11     -123.18   2582.68 o
 -11   7  15      266.91     -320.76    706.62 o
  -9   7  15     2406.79     1844.18    647.99 o
  -7   7  15     4163.14     4999.01    935.39 o
  -5   7  15      508.11     -632.22    632.22 o
  -3   7  15     1915.34     1801.50    674.05 o
  -1   7  15     7117.62     6342.16    745.22 o
   1   7  15     3723.62     4543.67    907.63 o
   3   7  15      135.11     -220.14    610.36 o
   5   7  15     5359.25     4249.49    692.94 o
   7   7  15     6068.97     5258.99    733.51 o
   9   7  15     1039.46     1278.65   1062.31 o
  11   7  15      538.26      171.26   1229.71 o
  -8   8  15      562.61      259.52   1432.70 o
  -6   8  15      463.63     -102.65    810.75 o
  -4   8  15       73.25     -805.64    805.64 o
  -2   8  15       11.26      -84.47    822.15 o
   0   8  15      187.98      104.79    861.00 o
 -32   0  16       12.83      291.34   1212.60 o
 -30   0  16     2588.07     1335.79    919.35 o
 -28   0  16     4500.51     4307.96    996.06 o
 -26   0  16     1778.47     2464.06    724.57 o
 -24   0  16      783.73      822.20    515.34 o
 -22   0  16    12924.78    11294.60    856.67 o
 -20   0  16    15619.90    16775.65    791.24 o
 -18   0  16     2090.39     2472.90    422.18 o
 -16   0  16     4364.38     5484.42    471.86 o
 -14   0  16    48665.15    47344.10   1304.95 o
 -12   0  16    41259.24    43111.89   1205.00 o
 -10   0  16     7482.08     9070.04    510.44 o
  -8   0  16    10292.94     9915.75    517.38 o
  -6   0  16    75454.45    70693.11   2213.93 o
  -4   0  16    10469.75    10020.70    427.33 o
  -2   0  16     6266.83     5394.98    432.02 o
   0   0  16    67824.93    67133.30   1723.97 o
   2   0  16    53359.60    54465.82   1856.04 o
   4   0  16     2970.03     3606.65    389.22 o
   6   0  16    17456.47    16708.15    728.13 o
   8   0  16    55509.20    54801.34   1533.49 o
  10   0  16    16562.72    16665.83    817.82 o
  12   0  16     1398.30     1462.89    470.86 o
  14   0  16    13921.72    12305.73    841.93 o
  16   0  16    17008.29    16044.38    957.09 o
  18   0  16     4915.88     5486.47    829.19 o
  20   0  16       27.72      -85.21    668.22 o
  22   0  16     2046.52      965.35    835.91 o
  24   0  16     5203.66     5386.16   1043.15 o
 -33   1  16       23.83     1881.76    840.37 o
 -31   1  16        6.26      120.73    732.34 o
 -29   1  16      785.21     1533.76    667.48 o
 -27   1  16      444.06      697.46    705.60 o
 -25   1  16      553.26     1030.34    470.33 o
 -23   1  16      825.81      863.27    389.47 o
 -21   1  16     2558.85     2654.43    344.47 o
 -19   1  16     3742.06     4328.97    339.72 o
 -17   1  16       50.85     -233.72    253.92 o
 -15   1  16     8285.49     7364.29    381.48 o
 -13   1  16     9790.46     9671.76    391.77 o
 -11   1  16      629.31      793.13    217.57 o
  -9   1  16     6085.86     5593.72    290.33 o
  -7   1  16    10273.58    10862.79    336.92 o
  -5   1  16     3926.79     3457.34    205.34 o
  -3   1  16      154.75      261.62    199.87 o
  -1   1  16     4031.99     4120.06    256.13 o
   1   1  16     4501.13     4610.86    319.14 o
   3   1  16     1367.28     1644.71    251.10 o
   5   1  16       15.43      327.20    262.99 o
   7   1  16     1427.17     1341.35    271.88 o
   9   1  16     4730.93     4804.79    346.96 o
  11   1  16     1971.33     1655.16    325.51 o
  13   1  16       79.99     -218.43    353.01 o
  15   1  16     3073.27     2646.92    549.92 o
  17   1  16     3589.10     3393.86    455.04 o
  19   1  16      344.07       -7.50    454.45 o
  21   1  16      675.34      133.21    541.12 o
  23   1  16     1486.49      815.88    578.88 o
  25   1  16      344.17     -405.77    641.94 o
 -32   2  16       73.15      548.09   1025.37 o
 -30   2  16     1337.48     1206.01    926.52 o
 -28   2  16     1303.49     1574.38    808.55 o
 -26   2  16      238.75      732.97    732.58 o
 -24   2  16      554.70      204.47    655.68 o
 -22   2  16     4808.42     4598.50    431.81 o
 -20   2  16     4064.15     4192.42    376.17 o
 -18   2  16      418.22      572.82    302.25 o
 -16   2  16     2428.23     2768.28    330.41 o
 -14   2  16    17881.80    18555.54    600.49 o
 -12   2  16    14521.08    14391.17    530.01 o
 -10   2  16     1634.71     1601.45    287.68 o
  -8   2  16     3414.15     3862.65    363.43 o
  -6   2  16    12374.80    13043.56    505.14 o
  -4   2  16      931.13     1029.55    268.62 o
  -2   2  16     2626.51     2731.32    300.31 o
   0   2  16     8924.67     9568.95    449.30 o
   2   2  16    13656.56    13976.17    607.90 o
   4   2  16     3699.39     3519.10    349.36 o
   6   2  16      526.23      324.74    257.31 o
   8   2  16    18075.28    17514.43    574.69 o
  10   2  16    17008.55    16588.26    863.81 o
  12   2  16      221.88      182.15    336.55 o
  14   2  16     8983.91     9044.55    648.52 o
  16   2  16    18211.61    17983.20    725.50 o
  18   2  16     4018.53     4633.53    510.02 o
  20   2  16      655.58      340.78    558.57 o
  22   2  16     3611.56     3434.39    668.45 o
  24   2  16     2399.77     1602.40    707.68 o
 -31   3  16      799.99     1974.84   1029.13 o
 -29   3  16     2384.88     2515.84    966.33 o
 -27   3  16     1926.60     1899.92    818.59 o
 -25   3  16        3.11     -892.53   1000.00 o
 -23   3  16     3096.85     2957.44    707.20 o
 -21   3  16     6953.64     6990.14    638.05 o
 -19   3  16     3425.34     3202.17    420.68 o
 -17   3  16       26.78       24.20    469.38 o
 -15   3  16    12999.04    12797.75    550.62 o
 -13   3  16    15623.27    14887.37    565.54 o
 -11   3  16     1548.89     2431.97    324.30 o
  -9   3  16     3713.41     4096.49    400.99 o
  -7   3  16    18694.49    18298.14    602.46 o
  -5   3  16    21636.58    20958.67    642.85 o
  -3   3  16     5412.30     5496.63    386.69 o
  -1   3  16     8866.49     8635.55    495.56 o
   1   3  16    35288.58    36310.52    913.54 o
   3   3  16    19338.08    19871.60    668.27 o
   5   3  16       57.15     -328.12    328.12 o
   7   3  16    17605.92    18040.42    840.84 o
   9   3  16    23545.88    21560.97    766.98 o
  11   3  16     3517.38     3221.17    509.38 o
  13   3  16     2349.72     1598.29    461.64 o
  15   3  16    10263.54    10785.86   1228.19 o
  17   3  16     9693.85     9576.97   1266.36 o
  19   3  16     1436.35      855.59    931.23 o
  21   3  16     1500.82     1140.01   1118.28 o
  23   3  16     5748.31     7126.82   1731.77 o
 -28   4  16       66.63      251.40    964.70 o
 -26   4  16        9.35      853.69   1728.35 o
 -24   4  16       84.62     -227.42   1503.94 o
 -22   4  16        0.56      374.34    795.28 o
 -20   4  16      143.86      859.66    691.90 o
 -18   4  16      121.19      -60.77    467.34 o
 -16   4  16       85.19      453.47    447.42 o
 -14   4  16        3.50      369.38    368.16 o
 -12   4  16      477.78      417.64    360.02 o
 -10   4  16       27.35     -171.57    317.53 o
  -8   4  16      319.59      861.45    334.03 o
  -6   4  16     1387.98     1425.77    323.03 o
  -4   4  16      975.61      377.06    322.33 o
  -2   4  16      674.71      635.19    331.90 o
   0   4  16        2.63     -343.08    343.08 o
   2   4  16      280.15       87.87    372.85 o
   4   4  16      796.29      165.29    386.98 o
   6   4  16      293.14      333.60    404.38 o
   8   4  16      182.44      257.79    431.18 o
  10   4  16      636.44      541.55    465.18 o
  12   4  16      836.62      664.48    554.81 o
  14   4  16      527.51      535.82    779.57 o
  16   4  16        6.03      -47.45    576.40 o
  18   4  16      135.46      -65.99    613.29 o
  20   4  16       71.61     -612.20    666.86 o
 -25   5  16       31.98     -866.85    866.85 o
 -23   5  16     1378.17     1838.90   1496.06 o
 -21   5  16     3485.34     4100.52    869.56 o
 -19   5  16     1293.58      711.81    889.76 o
 -17   5  16      255.21      470.58   1327.42 o
 -15   5  16     5899.85     6461.01    730.22 o
 -13   5  16     6828.75     6318.05    613.42 o
 -11   5  16       40.64      407.47    462.19 o
  -9   5  16     4469.59     4693.02   1128.56 o
  -7   5  16     8298.56     7829.10    550.07 o
  -5   5  16     4404.23     4716.21    439.65 o
  -3   5  16      323.35      546.23    392.88 o
  -1   5  16     3620.08     4162.78    488.72 o
   1   5  16     9620.69    10230.14    601.79 o
   3   5  16     5478.23     5100.23    505.88 o
   5   5  16       56.79      -83.20    511.41 o
   7   5  16     6029.66     5480.45    547.27 o
   9   5  16     9299.61     9515.21    634.78 o
  11   5  16     1888.40     1745.06    549.57 o
  13   5  16     1575.35      790.64    582.66 o
  15   5  16     5825.25     4911.43   1054.53 o
  17   5  16     4539.21     4571.94    710.51 o
 -22   6  16     1059.52     2059.63   1149.61 o
 -20   6  16     1094.78     1423.76    928.40 o
 -18   6  16      215.76     -106.78   1401.57 o
 -16   6  16      280.02     -276.14    790.75 o
 -14   6  16     1803.98     1368.87    572.90 o
 -12   6  16      612.19     -458.50    554.50 o
 -10   6  16       89.95     -554.97    554.97 o
  -8   6  16     1767.05     2241.15    587.85 o
  -6   6  16     6922.25     7834.33   1106.06 o
  -4   6  16     3619.67     4622.24    549.63 o
  -2   6  16        2.55     -498.44    498.44 o
   0   6  16     2312.92     2275.19    545.39 o
   2   6  16     6175.52     6258.85    626.12 o
   4   6  16     2064.06     2017.69    610.37 o
   6   6  16      235.56     -752.21   1279.60 o
   8   6  16     5237.68     4331.25    663.36 o
  10   6  16     5264.97     4784.38    692.17 o
  12   6  16      605.90      542.72    685.18 o
  14   6  16      139.02     -245.18    722.06 o
 -17   7  16       22.44     1262.40    994.88 o
 -15   7  16      507.83     1721.03   1822.83 o
 -13   7  16      508.85     -582.31   1409.45 o
 -11   7  16      102.76     -317.06   1013.83 o
  -9   7  16     1921.65     1172.89    931.59 o
  -7   7  16     1054.98     2300.49    720.01 o
  -5   7  16       23.55    -1016.69   1041.39 o
  -3   7  16      613.08       -5.00    806.65 o
  -1   7  16      978.21     1716.77    946.58 o
   1   7  16      396.40      552.42   1288.81 o
   3   7  16       10.88     -655.54    689.29 o
   5   7  16      749.57     -693.97    693.97 o
   7   7  16      656.59      153.61   1002.41 o
   9   7  16      171.15     -622.26   1343.64 o
 -31   1  17      241.59     -245.97   1314.96 o
 -29   1  17     1024.83      465.34    854.86 o
 -27   1  17     4112.32     4097.89   1184.88 o
 -25   1  17     3021.96     2680.34    526.27 o
 -23   1  17      477.67      557.40    418.92 o
 -21   1  17     3315.38     3418.20    380.14 o
 -19   1  17     8520.35     9998.52    504.96 o
 -17   1  17     6634.80     6951.40    384.55 o
 -15   1  17      468.49      457.45    272.39 o
 -13   1  17    11771.47    11299.81    468.84 o
 -11   1  17    33233.99    32695.48    709.92 o
  -9   1  17    14261.91    13946.99    438.33 o
  -7   1  17     3887.13     3394.87    263.84 o
  -5   1  17    30539.63    28132.22    658.15 o
  -3   1  17    27031.49    26863.64    617.89 o
  -1   1  17     6802.82     7281.69    357.57 o
   1   1  17     5674.25     5506.71    326.73 o
   3   1  17    32969.02    32415.65    836.24 o
   5   1  17    23441.68    24404.69    645.53 o
   7   1  17      410.01      213.32    292.65 o
   9   1  17    11691.67    11507.72    532.58 o
  11   1  17    24701.05    24686.02    852.32 o
  13   1  17    11140.19    12029.65    598.56 o
  15   1  17       83.56      436.67    420.42 o
  17   1  17     6614.78     6747.73    527.13 o
  19   1  17     7178.13     7740.26    590.15 o
  21   1  17      608.16      659.94    574.34 o
  23   1  17     1491.77     -177.52    692.63 o
 -30   2  17       18.60      263.22    907.09 o
 -28   2  17      695.83     1639.19    867.58 o
 -26   2  17     2253.89     2950.85    909.45 o
 -24   2  17      824.20      629.07    700.90 o
 -22   2  17      151.55      349.59    511.20 o
 -20   2  17     3320.59     3037.14    410.49 o
 -18   2  17     6859.26     7193.58    539.04 o
 -16   2  17     1295.04     1538.12    352.92 o
 -14   2  17     1387.43     1299.70    385.78 o
 -12   2  17    14111.97    13235.67    629.19 o
 -10   2  17    10321.05    10179.13    504.96 o
  -8   2  17     2200.25     2506.16    323.56 o
  -6   2  17     1686.13     1709.07    303.07 o
  -4   2  17    24886.54    24444.74    693.73 o
  -2   2  17    10546.15    10613.52    551.12 o
   0   2  17      504.55      262.40    295.21 o
   2   2  17     7856.60     7861.11    528.40 o
   4   2  17    17982.95    18026.89    654.33 o
   6   2  17    10092.69     9850.79    555.88 o
   8   2  17       34.01     -300.01    367.52 o
  10   2  17    16824.28    15412.67    771.98 o
  12   2  17    15645.65    16387.87    871.48 o
  14   2  17     1011.47     1327.84    489.54 o
  16   2  17     3459.74     3407.92    551.43 o
  18   2  17     9997.37    10515.94    740.61 o
  20   2  17     3677.01     3944.75    669.30 o
  22   2  17       44.93      240.79    673.16 o
 -29   3  17      320.68     -368.77    928.27 o
 -27   3  17      286.89     2115.00   1196.85 o
 -25   3  17      793.86     1834.65   1259.84 o
 -23   3  17       55.37      204.64    711.60 o
 -21   3  17      354.09      162.77    672.17 o
 -19   3  17     2535.52     2278.81    515.98 o
 -17   3  17      659.33      964.16    375.97 o
 -15   3  17       44.88     -182.37    336.51 o
 -13   3  17     3295.40     3480.40    430.70 o
 -11   3  17     8411.21     9363.64    515.23 o
  -9   3  17      415.11      603.73    314.41 o
  -7   3  17     4144.07     4273.33    378.82 o
  -5   3  17     7558.65     7147.15    438.02 o
  -3   3  17      271.97      151.74    313.90 o
  -1   3  17      294.18      661.35    325.28 o
   1   3  17     1754.20     1642.07    367.88 o
   3   3  17     1298.19     1909.72    433.98 o
   5   3  17      446.17      285.91    372.74 o
   7   3  17      105.17     -132.59    466.80 o
   9   3  17     1210.76     -113.09    415.44 o
  11   3  17     2701.29     2006.38    504.58 o
  13   3  17     1600.67     1322.40    497.69 o
  15   3  17      293.46     -428.68    775.24 o
  17   3  17      991.32      823.65    579.77 o
  19   3  17      218.87       27.75    679.90 o
  21   3  17      284.98      663.37    703.30 o
 -28   4  17      885.44     1644.77   1019.63 o
 -26   4  17     2957.34     4095.73   1208.66 o
 -24   4  17     1376.71     1462.67   2633.86 o
 -22   4  17      114.01     -461.74    755.16 o
 -20   4  17     5635.76     5515.73    845.54 o
 -18   4  17     8200.55     8783.62    865.75 o
 -16   4  17     1713.88     1970.02    494.16 o
 -14   4  17     2837.31     3306.86    435.64 o
 -12   4  17    19876.14    21057.60    726.74 o
 -10   4  17    14464.12    15167.21    638.95 o
  -8   4  17     1927.65     2054.11    382.36 o
  -6   4  17     7759.12     7788.39    530.02 o
  -4   4  17    33708.63    32704.33    893.85 o
  -2   4  17    12422.92    10956.76    660.23 o
   0   4  17     1590.06     1109.46    393.60 o
   2   4  17    19075.95    19211.11    746.93 o
   4   4  17    18175.88    17166.06    844.73 o
   6   4  17     1419.33     1065.22    456.09 o
   8   4  17     3610.45     3460.74    590.93 o
  10   4  17    12947.34    11878.14    983.09 o
  12   4  17     5860.82     5963.70    600.14 o
  14   4  17       57.56     -719.55    719.55 o
  16   4  17     2190.25     1870.19   1737.77 o
  18   4  17     5393.93     3644.28    781.53 o
 -25   5  17      931.28     1087.03    993.13 o
 -23   5  17      213.30     -263.07   1342.52 o
 -21   5  17       84.53     2149.02   1488.19 o
 -19   5  17     1511.29      377.32    780.31 o
 -17   5  17     2938.75     3452.20    801.97 o
 -15   5  17       10.67     -195.22    539.38 o
 -13   5  17     2379.41     2609.29    556.82 o
 -11   5  17     1970.43     2004.49   1012.54 o
  -9   5  17       90.88      464.91    445.62 o
  -7   5  17      411.51     -268.30    429.60 o
  -5   5  17     1334.51     1463.67    446.55 o
  -3   5  17     1118.27     1109.36    433.99 o
  -1   5  17      400.92      422.25    435.34 o
   1   5  17       17.52     -364.24    464.16 o
   3   5  17      706.42      382.68    478.55 o
   5   5  17     1837.73     2196.88    573.31 o
   7   5  17     1320.90     1284.46    519.44 o
   9   5  17       43.15      -20.76    530.04 o
  11   5  17      821.56      465.86    583.42 o
  13   5  17      755.32      611.86    635.51 o
  15   5  17      131.46      276.19    678.15 o
 -20   6  17      809.08     1582.66   1397.64 o
 -18   6  17      961.39     1264.85   1728.35 o
 -16   6  17       87.72      297.50    873.76 o
 -14   6  17      865.92     1440.51    647.86 o
 -12   6  17     3505.26     3451.51    640.60 o
 -10   6  17     1862.76     1351.87    666.86 o
  -8   6  17        1.74     -516.49    795.44 o
  -6   6  17     1442.34     1026.78    726.41 o
  -4   6  17     3310.39     1996.15    583.58 o
  -2   6  17      904.70      887.05    581.77 o
   0   6  17       60.43      217.40    576.99 o
   2   6  17     2082.97     2040.55    595.61 o
   4   6  17     3086.70     3416.79    963.77 o
   6   6  17     1014.80      739.39    598.41 o
   8   6  17      547.04     -507.74    709.90 o
  10   6  17     3999.57     2671.93    677.14 o
  12   6  17     2599.72     1854.29    731.78 o
 -13   7  17     1010.86     -885.93   2114.17 o
 -11   7  17     2251.05     -571.74    723.47 o
  -9   7  17      905.44      -69.47    736.32 o
  -7   7  17       75.79     -730.81    730.81 o
  -5   7  17     2651.00     1764.18   1156.15 o
  -3   7  17     4544.06     3995.92   1042.13 o
  -1   7  17     1134.65      720.11   1051.30 o
   1   7  17      843.43       40.22    790.78 o
   3   7  17     4700.63     3638.23    783.55 o
   5   7  17     2786.40     1454.20    923.99 o
 -28   0  18      583.77      719.56    945.29 o
 -26   0  18     1791.48      409.45    827.88 o
 -24   0  18     6426.40     5352.08    670.49 o
 -22   0  18     5147.81     5363.98    787.33 o
 -20   0  18      103.81      434.02    482.39 o
 -18   0  18     8249.77     8732.90    799.76 o
 -16   0  18    17001.85    18264.24   1272.13 o
 -14   0  18     4626.15     4472.25    451.97 o
 -12   0  18     2428.07     2344.43    404.95 o
 -10   0  18    20813.66    20512.07    786.33 o
  -8   0  18    20431.94    22326.91   1107.03 o
  -6   0  18      462.38      706.98    469.94 o
  -4   0  18    12792.48    12095.73    766.79 o
  -2   0  18    69510.81    66228.95   1743.37 o
   0   0  18    25312.68    25431.17    898.38 o
   2   0  18       57.91     -119.37    411.72 o
   4   0  18    23094.99    20751.43    868.71 o
   6   0  18    21383.86    20866.73   1054.03 o
   8   0  18     3411.97     3448.80    564.20 o
  10   0  18      413.63      438.02    515.55 o
  12   0  18    11115.07    10453.21   1062.41 o
  14   0  18     9232.31     9785.01   1253.31 o
  16   0  18     2782.38     3488.61    866.62 o
  18   0  18      466.58     -522.76    739.58 o
  20   0  18     5343.05     5014.23    905.36 o
  22   0  18     5950.18     5241.02    977.29 o
 -31   1  18      452.38      686.23   1637.80 o
 -29   1  18      393.18     1899.89   1031.50 o
 -27   1  18       20.45      140.15   1295.28 o
 -25   1  18     1173.24     1074.85    797.11 o
 -23   1  18     1478.14     1822.87    475.20 o
 -21   1  18      932.06      867.93    429.45 o
 -19   1  18      854.71     1264.78    392.93 o
 -17   1  18     3284.57     3623.06    389.01 o
 -15   1  18     3800.53     3735.84    387.80 o
 -13   1  18        6.18     -152.54    310.96 o
 -11   1  18     4902.05     4946.57    396.23 o
  -9   1  18     4104.91     4359.78    347.35 o
  -7   1  18     1352.11     1136.22    306.24 o
  -5   1  18     1482.25      893.86    310.45 o
  -3   1  18     2005.84     1872.38    252.60 o
  -1   1  18     1681.28     2017.60    261.05 o
   1   1  18      527.88      728.94    235.71 o
   3   1  18       29.05      -81.31    263.47 o
   5   1  18     1343.90      938.59    314.59 o
   7   1  18     4443.80     4690.56    412.82 o
   9   1  18     1727.10     1238.72    366.37 o
  11   1  18      387.83      586.67    383.57 o
  13   1  18     3114.12     2691.90    450.59 o
  15   1  18     2036.56     2040.73    549.58 o
  17   1  18      101.86       52.89    570.43 o
  19   1  18      624.79      422.28    678.24 o
  21   1  18      833.58      560.97    675.93 o
 -30   2  18      733.86      352.96   1775.59 o
 -28   2  18      223.01     1822.32   1110.24 o
 -26   2  18      729.66     1544.16   1492.13 o
 -24   2  18     1465.83     1762.87    768.31 o
 -22   2  18     1560.14     2351.28    527.68 o
 -20   2  18        4.00     -262.74    412.64 o
 -18   2  18     3044.97     3517.28    428.24 o
 -16   2  18     5064.57     6937.21    511.87 o
 -14   2  18     1346.16      954.06    352.90 o
 -12   2  18      764.46      854.57    334.59 o
 -10   2  18     5648.33     5957.61    543.98 o
  -8   2  18     4013.42     4956.58    385.67 o
  -6   2  18       44.84      431.84    315.35 o
  -4   2  18     3967.59     3787.82    371.50 o
  -2   2  18    19668.33    18946.52    703.77 o
   0   2  18    13341.83    14215.62    622.53 o
   2   2  18     1119.19     1228.54    366.79 o
   4   2  18     5912.31     5698.72    448.03 o
   6   2  18    15439.21    16247.05    705.23 o
   8   2  18     5776.86     6316.93    503.67 o
  10   2  18      247.22      201.26    433.86 o
  12   2  18    11744.69    11089.13   1018.87 o
  14   2  18     9203.24     9814.94   1259.44 o
  16   2  18      460.32      968.23    569.78 o
  18   2  18     2649.62     2545.33    640.07 o
  20   2  18     4135.93     3994.97    856.41 o
 -27   3  18      156.88      816.27    976.21 o
 -25   3  18     1992.23     2418.35    885.83 o
 -23   3  18     3343.75     3363.53    824.40 o
 -21   3  18     1201.98      966.11    917.32 o
 -19   3  18      691.17      381.33    750.85 o
 -17   3  18     4971.41     4532.88    448.84 o
 -15   3  18    10390.07     9920.21    563.84 o
 -13   3  18     1713.87     2115.64    381.80 o
 -11   3  18     4500.96     4625.03    415.62 o
  -9   3  18    19794.48    20028.94    700.13 o
  -7   3  18    17521.20    17794.23    720.58 o
  -5   3  18       75.01      372.67    345.94 o
  -3   3  18    17857.46    16436.17    656.51 o
  -1   3  18    22134.81    21602.93    738.58 o
   1   3  18     5161.73     5151.16    449.66 o
   3   3  18     2559.98     2924.20    493.08 o
   5   3  18    16165.89    15866.12    749.60 o
   7   3  18    14240.48    14605.19    719.90 o
   9   3  18     1163.77     1288.99    882.91 o
  11   3  18     3655.24     2924.75    527.38 o
  13   3  18     8025.64     8678.29    752.87 o
  15   3  18     5350.97     5141.31    642.48 o
  17   3  18      465.80       -0.46    700.05 o
  19   3  18     1644.03     1494.80   1012.72 o
 -26   4  18       18.51     3164.78   1022.06 o
 -24   4  18       79.09     -227.86   1681.10 o
 -22   4  18       36.11      932.81    856.94 o
 -20   4  18        6.55       40.74   1255.91 o
 -18   4  18        9.60     -550.46    550.46 o
 -16   4  18      169.23      495.34    562.52 o
 -14   4  18      168.51      995.26    453.66 o
 -12   4  18       15.31     -166.83    490.40 o
 -10   4  18      328.95      208.33    403.83 o
  -8   4  18      504.07      423.71    400.85 o
  -6   4  18     1278.54     1057.66    390.50 o
  -4   4  18     1129.02     1419.24    400.34 o
  -2   4  18      262.06      470.55    395.05 o
   0   4  18      127.15       34.97    410.26 o
   2   4  18      289.74     -141.57    535.30 o
   4   4  18      367.12     -305.90    496.39 o
   6   4  18       70.00     -467.35    467.35 o
   8   4  18     1011.14      358.40    509.00 o
  10   4  18      602.07      379.43    540.23 o
  12   4  18        0.47     -576.95    576.95 o
  14   4  18      197.46      -71.62    627.33 o
  16   4  18       61.77     -476.71    991.70 o
 -23   5  18     1324.02     1682.55   2169.29 o
 -21   5  18      344.07     1699.70   1185.04 o
 -19   5  18      504.23     1137.28   1610.24 o
 -17   5  18     2675.25     3461.71    854.51 o
 -15   5  18     2918.64     2912.43    621.58 o
 -13   5  18      128.92      424.34    578.29 o
 -11   5  18     2309.77     2951.00   1050.04 o
  -9   5  18     8258.94     7904.06    590.71 o
  -7   5  18     4528.14     4420.70    501.82 o
  -5   5  18      144.20     -162.30    465.66 o
  -3   5  18     6774.86     6896.15    715.11 o
  -1   5  18     6527.46     7426.73    885.19 o
   1   5  18     1578.67     1249.24    499.56 o
   3   5  18      645.97      424.47    525.42 o
   5   5  18     6409.56     6073.90    623.21 o
   7   5  18     6150.14     5626.62    729.83 o
   9   5  18      583.66      120.30    601.28 o
  11   5  18     2147.47     1616.35    654.17 o
  13   5  18     5325.10     4892.40    756.33 o
 -18   6  18      564.97     -963.69   1952.76 o
 -16   6  18     1208.98     1194.00   1035.43 o
 -14   6  18      913.41      572.42    706.52 o
 -12   6  18      123.22     -533.99    665.70 o
 -10   6  18     2841.27     1980.94    671.19 o
  -8   6  18     3372.45     2507.04   1964.30 o
  -6   6  18     2321.28     1369.33    918.86 o
  -4   6  18       21.63     -647.22    647.22 o
  -2   6  18     2502.28     1426.65    631.74 o
   0   6  18     3956.43     3405.04    652.53 o
   2   6  18      474.64      342.15    644.51 o
   4   6  18      562.31     1104.94    631.32 o
   6   6  18     3761.58     4082.76    714.57 o
   8   6  18     3453.16     2321.79    829.84 o
  -7   7  18       31.86     -785.70    785.70 o
  -5   7  18      622.54       -9.11    820.18 o
  -3   7  18      643.36     1323.93   1720.18 o
  -1   7  18       25.95     1748.03   1637.80 o
 -29   1  19     1842.41     2662.28   1874.02 o
 -27   1  19     2672.44     3357.72   1992.13 o
 -25   1  19       84.13     -682.78   1017.58 o
 -23   1  19     3274.27     3186.07    527.24 o
 -21   1  19     3656.09     3944.32    502.88 o
 -19   1  19     3309.43     3652.50    463.36 o
 -17   1  19      504.25      648.14    388.55 o
 -15   1  19     8264.82     8594.88   1117.76 o
 -13   1  19    13623.78    14350.50    613.86 o
 -11   1  19     2950.15     3300.95    375.34 o
  -9   1  19     4008.49     3840.77    376.77 o
  -7   1  19    12496.99    11611.87    618.38 o
  -5   1  19    26806.33    26549.30    773.60 o
  -3   1  19      255.41      509.23    351.44 o
  -1   1  19    14101.82    14206.03    610.39 o
   1   1  19    24277.10    25214.81    762.19 o
   3   1  19     5490.47     5527.64    441.54 o
   5   1  19     1192.93     1270.80    406.45 o
   7   1  19    12412.50    13369.20    684.89 o
   9   1  19    17059.66    15580.55    829.33 o
  11   1  19     2272.38     2573.42    581.75 o
  13   1  19     1545.57     1835.98    557.54 o
  15   1  19     6434.87     6325.77    645.59 o
  17   1  19     4428.66     4280.51    673.41 o
  19   1  19      708.34     1269.83    701.30 o
 -28   2  19      868.22     2444.04   1020.48 o
 -26   2  19      197.75      -16.43    887.17 o
 -24   2  19      258.57     -340.56   1641.73 o
 -22   2  19     2137.33     2304.94    791.32 o
 -20   2  19     2372.56     1340.62    470.81 o
 -18   2  19      241.70      797.92    424.49 o
 -16   2  19     1132.88     1254.96    413.81 o
 -14   2  19     5470.46     5007.60    438.76 o
 -12   2  19     4055.01     4458.85    419.30 o
 -10   2  19       27.02     -184.13    350.53 o
  -8   2  19     3613.07     3771.58    439.36 o
  -6   2  19     7472.29     8184.79    512.35 o
  -4   2  19     3498.97     3683.45    400.67 o
  -2   2  19       38.56     -108.10    368.76 o
   0   2  19     9868.64    10818.89    595.59 o
   2   2  19    14817.79    14629.20    677.48 o
   4   2  19     3593.68     4662.65    518.84 o
   6   2  19     1908.97     1141.51    444.65 o
   8   2  19    11816.57    13068.03    781.61 o
  10   2  19     8482.54     8651.98    631.82 o
  12   2  19      365.05      562.32    537.13 o
  14   2  19     4229.14     3330.72    744.09 o
  16   2  19     6830.66     7384.08   1178.22 o
  18   2  19     1574.54     1711.37    886.10 o
 -27   3  19      719.47     2084.16   1029.84 o
 -25   3  19        2.33     1433.45    898.09 o
 -23   3  19      558.67      797.77    844.53 o
 -21   3  19      768.98     1446.98    813.12 o
 -19   3  19      161.85      333.83    601.14 o
 -17   3  19      702.85      914.49    493.81 o
 -15   3  19     2941.08     2323.74    432.12 o
 -13   3  19      468.78      345.11    406.31 o
 -11   3  19      551.39      765.87    449.82 o
  -9   3  19     1195.67     1823.04    568.92 o
  -7   3  19      494.74      674.96    401.15 o
  -5   3  19      106.93      351.27    395.41 o
  -3   3  19      122.07     -250.12    388.45 o
  -1   3  19     1086.65     1195.39    419.85 o
   1   3  19      560.59     1551.71    566.77 o
   3   3  19       24.91      -18.80    429.67 o
   5   3  19       82.49      503.70    649.02 o
   7   3  19     1045.64      519.42    590.53 o
   9   3  19     1140.20     2173.06    534.02 o
  11   3  19       51.86     -321.04    567.54 o
  13   3  19      168.98     -588.84    588.84 o
  15   3  19      536.08     -639.45    639.45 o
  17   3  19      107.91     -239.07    691.91 o
 -24   4  19      879.42     -525.98   2311.02 o
 -22   4  19     3156.21     3460.33    984.24 o
 -20   4  19     1932.01     1634.11   1019.68 o
 -18   4  19       39.93     -109.89    618.66 o
 -16   4  19     2971.08     2564.25    795.56 o
 -14   4  19     5610.16     6241.27    664.05 o
 -12   4  19     3285.92     2898.86    469.93 o
 -10   4  19       80.04      281.25    433.99 o
  -8   4  19     6998.76     7647.60    557.58 o
  -6   4  19     7180.93     9043.80    923.28 o
  -4   4  19     1153.44      636.33    440.61 o
  -2   4  19     2583.64     2382.97    470.87 o
   0   4  19    11482.96    13279.10    735.68 o
   2   4  19     7743.10     7316.04    572.72 o
   4   4  19      236.26      678.51    492.75 o
   6   4  19     2449.04     1237.87    609.93 o
   8   4  19     5416.50     5077.08    978.12 o
  10   4  19     3387.03     3187.14    737.19 o
  12   4  19      537.05     -164.71    909.51 o
  14   4  19     1319.17     -160.43    785.53 o
 -21   5  19     1128.18     1371.76   1015.75 o
 -19   5  19      192.76     -925.26    925.26 o
 -17   5  19       82.36      202.96    871.57 o
 -15   5  19      501.88     1130.94    663.20 o
 -13   5  19     1772.97     2336.76    717.81 o
 -11   5  19      140.16      640.91    618.97 o
  -9   5  19      580.56      556.58    617.95 o
  -7   5  19     1574.42     1746.23    636.83 o
  -5   5  19      656.76     1215.83    513.41 o
  -3   5  19      130.32      476.07    608.24 o
  -1   5  19      105.36     -610.39    610.39 o
   1   5  19      537.03      665.07    651.45 o
   3   5  19     1911.88     1229.46    570.59 o
   5   5  19      433.12       33.20    587.43 o
   7   5  19      291.41     -556.16    698.28 o
   9   5  19     2689.18     1576.82    663.07 o
  11   5  19     1883.58      582.84    697.55 o
 -14   6  19      649.09      731.27   1413.39 o
 -12   6  19      272.35     -283.89    706.48 o
 -10   6  19       19.91      338.44    814.78 o
  -8   6  19      949.76     1578.46   1556.26 o
  -6   6  19      663.16       72.02    703.23 o
  -4   6  19       17.98     -668.08   1011.09 o
  -2   6  19      491.77      536.00    653.64 o
   0   6  19     1921.23     2386.30    691.32 o
   2   6  19     1562.35      444.86    685.67 o
   4   6  19      225.01      895.17    737.55 o
   6   6  19      927.18     -236.22   1661.42 o
 -26   0  20     2820.47      748.03   1535.43 o
 -24   0  20      423.15     -619.80    974.17 o
 -22   0  20      880.53     1993.69    926.42 o
 -20   0  20     5954.14     6236.74    926.92 o
 -18   0  20     5111.86     6207.34    889.76 o
 -16   0  20     1248.48     2930.05   1413.39 o
 -14   0  20     2506.29     1613.15    702.33 o
 -12   0  20    14609.56    14816.42   1126.15 o
 -10   0  20     7524.58     7367.09    901.57 o
  -8   0  20      117.79      803.40    599.26 o
  -6   0  20    11235.55    12408.54   1047.24 o
  -4   0  20    17936.22    19674.40   2019.69 o
  -2   0  20     7824.61     7062.75    776.57 o
   0   0  20      170.21     -166.10    645.57 o
   2   0  20     8170.82     8952.09    914.87 o
   4   0  20     9475.87    10975.39   2673.23 o
   6   0  20     3327.51     3509.61   1366.14 o
   8   0  20      491.58      335.98    740.45 o
  10   0  20     7387.94     6516.78    972.44 o
  12   0  20    10186.90     9308.01   2059.06 o
  14   0  20     3184.35     2332.28   1452.76 o
  16   0  20      606.76     -352.96   1020.20 o
  18   0  20     8431.18     7734.31   1803.15 o
 -27   1  20      533.64      724.41   1551.18 o
 -25   1  20      507.92      -66.07    945.70 o
 -23   1  20       35.32      690.47    559.66 o
 -21   1  20     1237.82     1234.69    600.94 o
 -19   1  20     1115.55     1436.55    490.31 o
 -17   1  20      306.73      403.29    427.13 o
 -15   1  20      371.73      748.73    426.52 o
 -13   1  20     1373.08      839.36    395.56 o
 -11   1  20     1061.12     1089.18    382.04 o
  -9   1  20      187.66      417.22    368.38 o
  -7   1  20      474.35      319.22    446.10 o
  -5   1  20      260.23      120.11    365.44 o
  -3   1  20     2199.35     2805.00    454.52 o
  -1   1  20      821.43      727.69    386.00 o
   1   1  20       36.10      360.62    379.98 o
   3   1  20     2107.87     2366.17    601.18 o
   5   1  20     2998.26     3643.49    540.13 o
   7   1  20      321.53      583.69    726.87 o
   9   1  20      807.71     1482.09    497.84 o
  11   1  20     3730.82     4498.35    792.35 o
  13   1  20     1141.18     1668.49    860.55 o
  15   1  20      202.88     -343.73    667.99 o
  17   1  20     1019.43      536.91    707.99 o
 -26   2  20      578.12      151.36    996.06 o
 -24   2  20      214.23      525.19    888.13 o
 -22   2  20      257.33     1213.14    854.51 o
 -20   2  20     1853.07     2562.53    524.91 o
 -18   2  20     1737.71     2256.85    488.97 o
 -16   2  20      567.49     1008.53    451.60 o
 -14   2  20     1016.43      422.17    419.63 o
 -12   2  20     4853.06     5881.57    477.95 o
 -10   2  20     2368.30     1803.64    414.50 o
  -8   2  20      133.97      507.70    480.69 o
  -6   2  20     3848.36     3553.63    439.37 o
  -4   2  20     7073.88     7366.34    505.81 o
  -2   2  20     6118.82     6280.51    523.33 o
   0   2  20      109.98      -21.23    412.04 o
   2   2  20     3887.48     5265.64    502.15 o
   4   2  20     7991.03     9089.75    730.39 o
   6   2  20     2563.10     3090.08    528.79 o
   8   2  20     1486.09     1210.94    530.35 o
  10   2  20     8404.60     7391.64    652.92 o
  12   2  20     4843.34     4532.96    667.18 o
  14   2  20        9.89      287.46    644.40 o
  16   2  20     1957.71     2609.16    764.85 o
 -25   3  20     1780.43     2420.86   1015.69 o
 -23   3  20      105.20    -1031.50   1031.50 o
 -21   3  20     1304.99      410.70    873.41 o
 -19   3  20     3296.99     3665.42    869.48 o
 -17   3  20     2517.48     3150.47    564.03 o
 -15   3  20        8.42     -270.81    464.50 o
 -13   3  20     3607.59     3766.57    561.02 o
 -11   3  20    11841.22    13063.97    760.73 o
  -9   3  20     4420.27     4275.57    553.48 o
  -7   3  20     1315.87     1057.54    441.45 o
  -5   3  20    10648.63    11148.98    664.76 o
  -3   3  20    15294.42    16052.75    891.57 o
  -1   3  20     1124.34      717.82    528.22 o
   1   3  20     6521.73     7059.00    560.23 o
   3   3  20    12016.58    12538.75    849.94 o
   5   3  20     4160.27     3999.24    655.77 o
   7   3  20      134.45      -49.35    547.82 o
   9   3  20     3626.02     3834.34    944.79 o
  11   3  20     7248.49     7452.43    995.57 o
  13   3  20     2770.19     2787.24    690.11 o
  15   3  20      260.75     -488.53    710.40 o
 -22   4  20       27.83     -747.83   1637.80 o
 -20   4  20       88.66     -144.72    910.39 o
 -18   4  20      358.88     -431.90    900.61 o
 -16   4  20      131.49      249.24    804.83 o
 -14   4  20        3.12     -248.54    537.03 o
 -12   4  20      121.71      462.46    488.57 o
 -10   4  20      348.73      536.29    478.71 o
  -8   4  20      163.68      744.19    568.12 o
  -6   4  20      224.34     1203.41    499.13 o
  -4   4  20        4.44        5.65    470.18 o
  -2   4  20       49.13     -363.16    493.41 o
   0   4  20      103.04      639.02    493.79 o
   2   4  20      116.79      622.33    507.90 o
   4   4  20      677.68      924.31    561.42 o
   6   4  20      227.37      352.73    653.81 o
   8   4  20       24.67     -242.17    701.77 o
  10   4  20       57.46     -450.17    795.41 o
  12   4  20       74.88      281.02    700.39 o
 -17   5  20      605.51     -410.07   1153.54 o
 -15   5  20       54.28      766.46    716.69 o
 -13   5  20     1615.41     2122.59    716.19 o
 -11   5  20     3570.82     4318.59   2653.54 o
  -9   5  20      835.47      567.91    688.50 o
  -7   5  20      391.29      137.69    542.99 o
  -5   5  20     3770.58     3964.68    742.11 o
  -3   5  20     4746.71     4358.18    664.16 o
  -1   5  20      564.02      722.04    584.68 o
   1   5  20     2626.46     2517.19    619.13 o
   3   5  20     6210.73     7015.26    704.42 o
   5   5  20     1994.67     1107.98    640.46 o
   7   5  20      192.71      -13.84    816.82 o
 -10   6  20     2394.33     4417.32   1779.53 o
  -8   6  20      545.62     -146.36   1561.92 o
  -6   6  20      317.53      921.45    800.59 o
  -4   6  20     2069.68     1791.63    817.15 o
  -2   6  20     1398.73      424.19   1553.65 o
   0   6  20        0.58      653.54   1677.17 o
 -25   1  21      449.50      330.71   1582.68 o
 -23   1  21     1540.84     1831.91    860.82 o
 -21   1  21      325.50     1171.27    682.61 o
 -19   1  21     1396.20     1559.83    640.71 o
 -17   1  21     3569.63     4331.40    629.34 o
 -15   1  21     3287.31     3700.72    584.52 o
 -13   1  21      288.06      -67.33    520.59 o
 -11   1  21     2957.23     2629.02    437.46 o
  -9   1  21    13483.79    13109.10    727.29 o
  -7   1  21     5700.83     6532.23    538.26 o
  -5   1  21     1287.57     1290.17    416.95 o
  -3   1  21     9016.46     9663.01    838.74 o
  -1   1  21    13309.57    12913.75    776.14 o
   1   1  21     2579.28     2565.42    460.72 o
   3   1  21     3267.20     3850.17    496.60 o
   5   1  21    12688.06    12671.66    825.59 o
   7   1  21     6878.36     7932.04    702.89 o
   9   1  21       82.53     1109.48    666.80 o
  11   1  21     2625.72     2753.73   1225.67 o
  13   1  21     7131.16     8061.46   2075.28 o
  15   1  21     2672.70     2472.24   1080.77 o
 -24   2  21     1676.26     1230.35   1602.36 o
 -22   2  21     1107.32     2007.79    800.42 o
 -20   2  21        3.48     1486.29    872.30 o
 -18   2  21     2596.09     2867.66    545.18 o
 -16   2  21     4173.02     3871.37    522.32 o
 -14   2  21     2294.97     1871.22    545.16 o
 -12   2  21      389.75      928.12    457.88 o
 -10   2  21     7428.96     6745.12    529.12 o
  -8   2  21     5609.80     5468.56    661.03 o
  -6   2  21     1266.59     1303.77    455.31 o
  -4   2  21     1849.87     2171.94    458.43 o
  -2   2  21     9210.48     9703.86    606.66 o
   0   2  21     7473.70     8105.40    564.97 o
   2   2  21      264.70     1008.36    485.98 o
   4   2  21     4485.91     4574.34    616.49 o
   6   2  21     7975.61     8388.76    730.10 o
   8   2  21     2412.69     3022.21    590.19 o
  10   2  21      494.25     -147.66    609.36 o
  12   2  21     5021.83     4704.86    891.75 o
  14   2  21     3133.50     3252.91    740.93 o
 -23   3  21       67.98       62.70   1013.59 o
 -21   3  21      248.90     -907.48    907.48 o
 -19   3  21      452.90     -373.45    767.29 o
 -17   3  21      228.57     1102.56    700.09 o
 -15   3  21       15.39     -121.33    520.78 o
 -13   3  21      271.09      362.09    490.96 o
 -11   3  21      173.15      593.78    481.22 o
  -9   3  21      483.10     1120.10    601.77 o
  -7   3  21       98.36      -58.67    471.25 o
  -5   3  21      194.28      199.38    476.13 o
  -3   3  21      249.84      436.12    489.46 o
  -1   3  21      104.31      224.06    507.58 o
   1   3  21      215.09       14.56    511.15 o
   3   3  21      101.88      333.38    553.02 o
   5   3  21     1218.34     2354.90    583.79 o
   7   3  21      629.15     1511.04   1085.15 o
   9   3  21        6.94      -71.21    659.81 o
  11   3  21     1054.00     2176.91    893.33 o
 -20   4  21      246.25     1173.23   1700.79 o
 -18   4  21     3393.93     3649.81    996.75 o
 -16   4  21     3621.91     4491.71   1418.75 o
 -14   4  21     1349.54     1093.57    758.06 o
 -12   4  21     1220.95     1244.42    589.87 o
 -10   4  21     6774.52     7204.42    736.98 o
  -8   4  21     4235.90     4064.49    582.42 o
  -6   4  21      211.91     1146.96    544.07 o
  -4   4  21     3174.10     3648.86    577.23 o
  -2   4  21     7584.42     7049.89    628.96 o
   0   4  21     3902.46     3746.90    619.80 o
   2   4  21        0.45      613.60    593.64 o
   4   4  21     2613.81     2711.40    644.59 o
   6   4  21     3890.84     4315.94    696.62 o
   8   4  21     1649.57      572.26    796.30 o
 -13   5  21        9.41     1876.59    777.84 o
 -11   5  21      103.46     -443.83    740.24 o
  -9   5  21      340.10      554.75    727.48 o
  -7   5  21      718.14      -19.41    681.83 o
  -5   5  21      523.39      820.82    993.89 o
  -3   5  21      126.98     -381.41    615.20 o
  -1   5  21     2102.77     1969.53    647.27 o
   1   5  21     2159.90     2406.78    681.93 o
   3   5  21       23.10     -536.98    679.84 o
 -24   0  22      810.47     1283.46   1692.91 o
 -22   0  22     4621.17     5173.23   1720.47 o
 -20   0  22     2454.78     2795.87   1074.80 o
 -18   0  22      127.07      167.68    959.46 o
 -16   0  22     5673.18     7501.68   1259.84 o
 -14   0  22     6833.21     6425.13    955.28 o
 -12   0  22     2906.01     4150.96    881.19 o
 -10   0  22      871.59     1392.89    804.69 o
  -8   0  22    15423.60    14663.98   2614.17 o
  -6   0  22     8513.52    10922.09   1153.79 o
  -4   0  22      955.88     2052.03    745.41 o
  -2   0  22     3196.02     4879.18   1385.83 o
   0   0  22     9140.84     8535.04    947.82 o
   2   0  22     6062.90     7397.55    925.52 o
   4   0  22      106.63     1472.44   1275.59 o
   6   0  22     3833.42     5357.11   2153.54 o
   8   0  22     5440.97     7643.63   3653.54 o
  10   0  22     3587.35     5816.61   2185.04 o
  12   0  22       59.67     -708.66   1559.05 o
 -23   1  22      405.49     -328.44   2295.28 o
 -21   1  22      347.48      272.86    756.67 o
 -19   1  22       58.16      210.98    694.94 o
 -17   1  22      308.48     1986.55   1301.31 o
 -15   1  22      543.43      515.21    608.02 o
 -13   1  22      206.70     -475.77    576.04 o
 -11   1  22       60.65      581.53    615.99 o
  -9   1  22       51.19     1119.07    547.05 o
  -7   1  22      332.00     1351.93    641.00 o
  -5   1  22     1507.71     2232.66    557.94 o
  -3   1  22      451.31      101.13    532.66 o
  -1   1  22      151.86      402.27    862.62 o
   1   1  22     2963.64     3912.29   1134.23 o
   3   1  22     2504.85     3561.35    683.52 o
   5   1  22        3.55     1687.04    640.80 o
   7   1  22     2315.80     2812.37    687.07 o
   9   1  22     2816.32     2927.72    852.39 o
  11   1  22      278.88     -514.77   1094.47 o
 -22   2  22     2001.53     3570.23   1246.25 o
 -20   2  22     1406.15     2346.69    889.43 o
 -18   2  22      120.55      734.61    692.15 o
 -16   2  22     3281.56     4295.45    680.33 o
 -14   2  22     3231.65     3386.90    560.17 o
 -12   2  22     1030.78     1756.99    504.52 o
 -10   2  22      719.68      562.46    493.88 o
  -8   2  22     5916.68     4494.00    582.28 o
  -6   2  22     4298.31     4524.00    576.81 o
  -4   2  22      534.35     1148.96    526.84 o
  -2   2  22     1608.04     1917.91    523.51 o
   0   2  22     5744.04     6238.21    598.52 o
   2   2  22     3857.27     5512.85    580.96 o
   4   2  22      161.94     1257.50    565.14 o
   6   2  22     5218.85     6667.93    833.72 o
   8   2  22     3799.77     5121.62    946.72 o
  10   2  22      221.37      290.17   1075.14 o
 -19   3  22      778.23     1908.88    945.73 o
 -17   3  22      428.28     1086.16   1153.56 o
 -15   3  22     4254.84     4163.33    667.93 o
 -13   3  22     3996.62     4668.22    592.31 o
 -11   3  22      262.38      338.72    534.63 o
  -9   3  22     1896.37     2170.26    995.77 o
  -7   3  22     7704.19     7076.98    634.47 o
  -5   3  22     4132.39     4705.35    578.26 o
  -3   3  22       48.93      138.09    543.22 o
  -1   3  22     4850.97     5688.69    682.31 o
   1   3  22     6992.40     7176.01    640.00 o
   3   3  22     2174.84     2390.83    620.47 o
   5   3  22      586.10     1199.45    902.62 o
   7   3  22     4768.42     6157.31    725.80 o
   9   3  22     5354.31     6960.70    942.17 o
 -16   4  22      139.26     1150.62    802.28 o
 -14   4  22        4.46     -445.55    743.28 o
 -12   4  22      134.28     -667.26    912.62 o
 -10   4  22      212.47       58.38    837.33 o
  -8   4  22        0.16     -285.88    586.18 o
  -6   4  22       26.08      437.21    968.09 o
  -4   4  22      199.77      937.06    622.83 o
  -2   4  22      117.37      240.46    618.88 o
   0   4  22       79.47     -472.74    628.34 o
   2   4  22      322.20      671.45    654.46 o
   4   4  22      854.33     1687.56    685.71 o
 -19   1  23     4671.73     5602.19    816.12 o
 -17   1  23     1232.43     2498.65   1278.58 o
 -15   1  23      899.62     1216.76    694.68 o
 -13   1  23     6532.04     6904.22    820.19 o
 -11   1  23     5698.78     6736.46    688.86 o
  -9   1  23      102.42      187.93    596.26 o
  -7   1  23     1571.95     1866.84    619.17 o
  -5   1  23     7219.47     7684.32    704.64 o
  -3   1  23     5461.44     7391.35    688.10 o
  -1   1  23       43.25      476.47    627.53 o
   1   1  23     4821.79     5293.21    693.91 o
   3   1  23     7870.04     8526.11   1534.51 o
   5   1  23     2409.95     3422.25   1024.00 o
   7   1  23      370.82     1889.51   1039.84 o
   9   1  23     5013.70     2975.22   1027.41 o
 -18   2  23     2201.66     2482.12    890.39 o
 -16   2  23      172.09      -20.22    735.45 o
 -14   2  23      668.26     1299.01    690.22 o
 -12   2  23     2497.45     3572.33    686.88 o
 -10   2  23     2186.94     2251.89    911.49 o
  -8   2  23       21.61       14.67    627.15 o
  -6   2  23     4247.17     5467.31   1170.61 o
  -4   2  23     4622.87     5630.91   1327.22 o
  -2   2  23     1246.65      687.55    629.54 o
   0   2  23      422.33      570.62    681.01 o
   2   2  23     4434.43     5960.30    931.85 o
   4   2  23     3794.97     5947.64    936.49 o
   6   2  23      386.11      404.59    870.17 o
 -15   3  23      484.92     -525.48    706.90 o
 -13   3  23      422.07      647.98    629.72 o
 -11   3  23       40.10     1628.51    608.76 o
  -9   3  23      267.39      280.59    751.47 o
  -7   3  23       22.55       18.54   1290.52 o
  -5   3  23      477.53      796.68    618.79 o
  -3   3  23      408.13     1065.80    761.14 o
  -1   3  23       23.81      627.42    639.91 o
   1   3  23     1007.26      333.43    908.15 o
   3   3  23     1258.60     1156.27    675.61 o
  -8   4  23      140.35     1193.87    746.56 o
  -6   4  23     3896.88     4125.54    733.03 o
  -4   4  23     3772.18     4803.13    714.16 o
 -16   0  24     4786.62     6555.36   1166.69 o
 -14   0  24     1481.45     1628.15   1020.20 o
 -12   0  24      447.22     1512.12    996.60 o
 -10   0  24     3579.76     3421.90   1779.53 o
  -8   0  24     4429.70     5237.32   1045.53 o
  -6   0  24      305.63     1421.92   1173.23 o
  -4   0  24     2936.61     3289.28   1012.90 o
  -2   0  24     6836.81     8174.40   1099.72 o
   0   0  24     2296.99     4866.86   1016.01 o
   2   0  24       34.76    -1622.05   1622.05 o
   4   0  24     3465.65     4575.84   1511.81 o
 -17   1  24      311.98     3055.12   1795.28 o
 -15   1  24      189.11      -38.42    759.34 o
 -13   1  24       22.90       91.89    750.95 o
 -11   1  24      156.95      711.61    702.23 o
  -9   1  24      977.20     1110.54    706.62 o
  -7   1  24      835.37     2019.65    698.98 o
  -5   1  24       21.99     1269.93    689.56 o
  -3   1  24      567.43     2635.61    812.61 o
  -1   1  24     2336.86     3078.69    751.22 o
   1   1  24      832.63     1597.86    984.39 o
   3   1  24      190.10     1956.67    762.34 o
 -14   2  24      536.78      696.19    773.02 o
 -12   2  24      471.26     1620.40    725.60 o
 -10   2  24     1245.92      213.50    712.07 o
  -8   2  24     1615.03     1871.36    739.50 o
  -6   2  24        2.60     1405.74    789.88 o
  -4   2  24     1615.25     2209.03    800.11 o
  -2   2  24     3682.44     3846.18    742.41 o
   0   2  24      520.78      611.90    751.58 o
   2   2  24      622.46      226.46    772.32 o
  -7   3  24      523.31     1743.88   1170.11 o
  -5   3  24      692.76     1247.30    949.26 o
  -7   1  25     6988.47     8514.85    862.56 o
  -5   1  25     1204.86     3203.02    923.93 o
 
